# Supplementary material for: The AnimalAssociatedMetagenomeDB reveals a bias towards livestock and developed countries and blind spots in functional-potential studies of animal-associated microbiomes
Source: Anim Microbiome. 2023 Oct 5;5:48. doi: 10.1186/s42523-023-00267-3 (PMC10552293; doi:10.1186/s42523-023-00267-3)
Supplement: Supplementary file 1 — Supplementary Material 1 [file 42523_2023_267_MOESM1_ESM.xlsx]

## Sheet: Sheet1
Supplementary Table 1: Complete list of words used to extract non-human host metagenomic samples
host_terms	pulvinata	Cow	globosum	Cladophora	Coleochaete	Acanthaster	planci	Anopheles	rubiginosa	Chaetosphaeridium	takasagoensis	Orbicella	annularis	alga	bieti	Zootermopsis	nevadensis	aurata	Arundo	donax	Asterias	rubens	cavernosa	Nasutitermes	salamandrivorans	Cassida	Augochlora	pura	Augochlorella	Halictus	virginiana	Eucalyptus	camaldulensis	Batrachochytrium	figueresi	ligatus	harbor	seal	Heliaster	Folsomia	candida	leucozonium	malachurum	marginatum	pauxillum	helianthus	Henricia	nali	calceatum
rem_host_terms	Lithophyllon	engraulis	encrasicolus	Dogs	_Mouse_	Ants	Goat	Ptarmigans	ctenopharyngodon	idella	carp	macrocystis	pyrifera	Avocado	Miscanthus	bombyx	tomatoes	pu-erh	mori	camellia	sinensis	earthworm	fetida	yelm	craccivora	gossypii	brachymyrmex	patagonicus	porites	lutea	Daphnia	magna	cephus	cinctus	harmonia	Axyridis	Aphis	coleopters	trichechus	manatus	latirostris	insect	pine	swine	cucumber	broiler	pigs	Panda	Broilers
human_terms	human	homo	man	sapiens	baby	child	fetus	infant	infants	hmp	kids	kid	teenagers	soil	water	fermentation	wastewater
[truncated: 285 more columns]
