# Supplementary material for: The AnimalAssociatedMetagenomeDB reveals a bias towards livestock and developed countries and blind spots in functional-potential studies of animal-associated microbiomes
Source: Anim Microbiome. 2023 Oct 5;5:48. doi: 10.1186/s42523-023-00267-3 (PMC10552293; doi:10.1186/s42523-023-00267-3)
Supplement: Supplementary file 2 — Supplementary Material 2 [file 42523_2023_267_MOESM2_ESM.xlsx]

## Sheet: Planilha1
Supplementary Table S2: Data used to make the decision to keep animal associated samples and to remove those that are not related with the animal associated environment in the AnimalAssociatedMetagenomeDB based on the Supplementary Table S1.
run_accession	center_project_name	host_related_cpn	study_title	host_related_study_title	sample_attribute	host_related_sample_att
DRR000019	NA	NA	Subsurface mine microbial mat metagenome	NA	sample_name: DRS000009	NA
DRR000231	Integrateve Transcriptome Analysis	NA	Comprehensive identification and characterization of the binding sites in Th1 cells	NA	sample_name: DRS000102 || sample comment: Th1 || cell_line: Th1	NA
DRR000836	rhizosphere metagenome	NA	Rice rhizosphere metagenome	NA	sample_name: DRS000509 || sample comment: General description. Rice plants (Oryza sativa L. cultivar â€œNipponbareâ€) were cultivated in paddy fields dressed with low N (LN; 0 kg ha-1) and standard N (SN; 30 kg ha-1). The roots (approximately 100 g) were sampled on August 26, 2009 and homogenized without surface sterilization to prepare the root-associated bacterial cells, and the bacterial cell…	NA
DRR000980	shoot metagenome	NA	Metagenomic analysis of rice shoot-associated bacteria	NA	sample_name: DRS000638 || sample comment: 1. Raising seedling Seeds (Oryza sativa L. japonica-type 'Nipponbare') were placed on two layers of filter paper (Toyo Roshi Kaisha, Ltd, Tokyo, Japan) in a Petri dish (6-cm diameter) containing 4 mL tap water. The Petri dishes were placed in an incubator at 30 ?C. After two days (30 April 2008), the germinated seeds were sown in a commercial soil (Mitsui…	NA
DRR000981	shoot metagenome	NA	Metagenomic analysis of rice shoot-associated bacteria	NA	sample_name: DRS000639 || sample comment: 1. Raising seedling Seeds (Oryza sativa L. indica-type 'Kasalath') were placed on two layers of filter paper (Toyo Roshi Kaisha, Ltd, Tokyo, Japan) in a Petri dish (6-cm diameter) containing 4 mL tap water. The Petri dishes were placed in an incubator at 30 ?C. After two days (30 April 2008), the germinated seeds were sown in a commercial soil (Mitsui-Toa…	NA
DRR001455	soil metagenome	NA	Dynamics of the gene pool of soil microbiota disturbed by chemical pollution	NA	NA	NA
DRR001456	soil metagenome	NA	Dynamics of the gene pool of soil microbiota disturbed by chemical pollution	NA	NA	NA
DRR001457	soil metagenome	NA	Dynamics of the gene pool of soil microbiota disturbed by chemical pollution	NA	NA	NA
DRR001458	soil metagenome	NA	Dynamics of the gene pool of soil microbiota disturbed by chemical pollution	NA	NA	NA
DRR001459	soil metagenome	NA	Dynamics of the gene pool of soil microbiota disturbed by chemical pollution	NA	NA	NA
DRR001460	soil metagenome	NA	Dynamics of the gene pool of soil microbiota disturbed by chemical pollution	NA	NA	NA
DRR001461	soil metagenome	NA	Dynamics of the gene pool of soil microbiota disturbed by chemical pollution	NA	NA	NA
DRR001462	soil metagenome	NA	Dynamics of the gene pool of soil microbiota disturbed by chemical pollution	NA	NA	NA
DRR001463	soil metagenome	NA	Dynamics of the gene pool of soil microbiota disturbed by chemical pollution	NA	NA	NA
DRR001464	soil metagenome	NA	Dynamics of the gene pool of soil microbiota disturbed by chemical pollution	NA	sample_name: DRS001016 || sample comment: Polluted soil sample Day 168_Control for metagenomic study	NA
DRR001465	soil metagenome	NA	Dynamics of the gene pool of soil microbiota disturbed by chemical pollution	NA	NA	NA
DRR001970	soil metagenome	NA	Comparative metagenomic analysis of soil microbial communities in tropical and temperate forests	NA	sample_name: DRS001352 || sample comment: Soil sample from natural tropical forest in Lambir Hills National Park (ridge area), Sarawak, Malaysia	NA
DRR001971	soil metagenome	NA	Comparative metagenomic analysis of soil microbial communities in tropical and temperate forests	NA	sample_name: DRS001353 || sample comment: Soil sample from natural tropical forest in Lambir Hills National Park (valley area), Sarawak, Malaysia	NA
DRR001972	soil metagenome	NA	Comparative metagenomic analysis of soil microbial communities in tropical and temperate forests	NA	sample_name: DRS001354 || sample comment: Soil sample from a remnant forest in Bakam Experimental Reserve, Sarawak, Malaysia	NA
DRR001973	soil metagenome	NA	Comparative metagenomic analysis of soil microbial communities in tropical and temperate forests	NA	sample_name: DRS001355 || sample comment: Soil sample from a secondary forest in Bakam Experimental Reserve, Sarawak, Malaysia	NA
DRR001974	soil metagenome	NA	Comparative metagenomic analysis of soil microbial communities in tropical and temperate forests	NA	sample_name: DRS001356 || sample comment: Soil sample from a burned forest in Bakam Experimental Reserve, Sarawak, Malaysia	NA
DRR001975	soil metagenome	NA	Comparative metagenomic analysis of soil microbial communities in tropical and temperate forests	NA	sample_name: DRS001357 || sample comment: Soil sample from a temperate forest in Ashiu Forest Research Station, Kyoto, Japan	NA
DRR002245	Amblyomma variegatum	NA	Tick microbiomes revealed by Batch Learning Self-Organizing Maps (BLSOMs)	keep	sample_name: DRS001592 || sample comment: Haemophisalis formosensis (HF), were collected in March 2009 in Miyazaki, Japan. The adult female (n = 32), male (n = 24), nymph (n = 513) were pooled in this sample.	NA
DRR002246	Amblyomma variegatum	NA	Tick microbiomes revealed by Batch Learning Self-Organizing Maps (BLSOMs)	keep	sample_name: DRS001592 || sample comment: Haemophisalis formosensis (HF), were collected in March 2009 in Miyazaki, Japan. The adult female (n = 32), male (n = 24), nymph (n = 513) were pooled in this sample.	NA
DRR002247	Amblyomma variegatum	NA	Tick microbiomes revealed by Batch Learning Self-Organizing Maps (BLSOMs)	keep	sample_name: DRS001592 || sample comment: Haemophisalis formosensis (HF), were collected in March 2009 in Miyazaki, Japan. The adult female (n = 32), male (n = 24), nymph (n = 513) were pooled in this sample.	NA
DRR002248	Amblyomma variegatum	NA	Tick microbiomes revealed by Batch Learning Self-Organizing Maps (BLSOMs)	keep	sample_name: DRS001593 || sample comment: Haemophisalis longicornis (HL), were collected in March 2009 in Miyazaki, Japan. The adult female (n = 16), male (n = 20), nymph (n = 84) were pooled in this sample.	NA
DRR002249	Amblyomma variegatum	NA	Tick microbiomes revealed by Batch Learning Self-Organizing Maps (BLSOMs)	keep	sample_name: DRS001593 || sample comment: Haemophisalis longicornis (HL), were collected in March 2009 in Miyazaki, Japan. The adult female (n = 16), male (n = 20), nymph (n = 84) were pooled in this sample.	NA
DRR002250	Amblyomma variegatum	NA	Tick microbiomes revealed by Batch Learning Self-Organizing Maps (BLSOMs)	keep	sample_name: DRS001593 || sample comment: Haemophisalis longicornis (HL), were collected in March 2009 in Miyazaki, Japan. The adult female (n = 16), male (n = 20), nymph (n = 84) were pooled in this sample.	NA
DRR004449	fish metagenome	NA	Asian seabass metagenomes in response to different stressors	NA	NA	NA
DRR004450	fish metagenome	NA	Asian seabass metagenomes in response to different stressors	NA	NA	NA
DRR008479	root metagenome	NA	Metagenome of Sugar beet associated microorganisms	NA	sample_name: DRS007603 || sample comment: Microorganisms were enriched from Sugar beet. Metagenomic analysis of this Sugar beet associated microorganisms was performed triplicate(Sample name: RL9, RL10 and RL12). This sample is RL9.	NA
DRR008480	root metagenome	NA	Metagenome of Sugar beet associated microorganisms	NA	sample_name: DRS007604 || sample comment: Microorganisms were enriched from Sugar beet. Metagenomic analysis of this Sugar beet associated microorganisms was performed triplicate(Sample name: RL9, RL10 and RL12). This sample is RL10.	NA
DRR008481	root metagenome	NA	Metagenome of Sugar beet associated microorganisms	NA	sample_name: DRS007605 || sample comment: Microorganisms were enriched from Sugar beet. Metagenomic analysis of this Sugar beet associated microorganisms was performed triplicate(Sample name: RL9, RL10 and RL12). This sample is RL12.	NA
DRR012573	PG0049	NA	Comparative metagenome analyses of anode-associated microbial communities developed in rice paddy field-soil microbial fuel cells	NA	sample_name: DRS011374 || sample comment: Bulk soil in the rice paddy field	NA
DRR012574	PG0049	NA	Comparative metagenome analyses of anode-associated microbial communities developed in rice paddy field-soil microbial fuel cells	NA	sample_name: DRS011375 || sample comment: Soil associated with an anode of rice paddy-field sMFC	NA
DRR012575	PG0049	NA	Comparative metagenome analyses of anode-associated microbial communities developed in rice paddy field-soil microbial fuel cells	NA	sample_name: DRS011376 || sample comment: Anode-biofilm in acetate-fed MFC	NA
DRR012576	PG0049	NA	Comparative metagenome analyses of anode-associated microbial communities developed in rice paddy field-soil microbial fuel cells	NA	sample_name: DRS011377 || sample comment: Anode-biofilm in glucose-fed MFC	NA
DRR014187	uncultured organism	NA	Metagenomic analyses of microbial communities generating electricity from methanol	NA	sample_name: DRS012489 || sample comment: Total genomic DNA extracted from the anode biofilm in the methanol-fed MFC	NA
DRR014257	Metagenomic analysis of volcanic ash deposits and a forest soil in the island of Miyake, Japan	NA	Metagenomic insights into the primary microbial succession on young volcanic deposits in the island of Miyake, Japan	NA	NA	NA
DRR014258	Metagenomic analysis of volcanic ash deposits and a forest soil in the island of Miyake, Japan	NA	Metagenomic insights into the primary microbial succession on young volcanic deposits in the island of Miyake, Japan	NA	NA	NA
DRR014259	Metagenomic analysis of volcanic ash deposits and a forest soil in the island of Miyake, Japan	NA	Metagenomic insights into the primary microbial succession on young volcanic deposits in the island of Miyake, Japan	NA	NA	NA
DRR014260	Metagenomic analysis of volcanic ash deposits and a forest soil in the island of Miyake, Japan	NA	Metagenomic insights into the primary microbial succession on young volcanic deposits in the island of Miyake, Japan	NA	NA	NA
DRR014261	Metagenomic analysis of volcanic ash deposits and a forest soil in the island of Miyake, Japan	NA	Metagenomic insights into the primary microbial succession on young volcanic deposits in the island of Miyake, Japan	NA	NA	NA
DRR017219	Bos taurus	keep	Whole genome sequencing of Digital Dermatitis	NA	NA	NA
DRR019503	Bos taurus	keep	Whole genome sequencing of Digital Dermatitis	NA	NA	NA
DRR019504	Bos taurus	keep	Whole genome sequencing of Digital Dermatitis	NA	NA	NA
DRR019505	Bos taurus	keep	Whole genome sequencing of Digital Dermatitis	NA	NA	NA
DRR019506	Bos taurus	keep	Whole genome sequencing of Digital Dermatitis	NA	NA	NA
DRR019507	Bos taurus	keep	Whole genome sequencing of Digital Dermatitis	NA	NA	NA
DRR019508	Bos taurus	keep	Whole genome sequencing of Digital Dermatitis	NA	NA	NA
DRR019509	Bos taurus	keep	Whole genome sequencing of Digital Dermatitis	NA	NA	NA
DRR019510	Bos taurus	keep	Whole genome sequencing of Digital Dermatitis	NA	NA	NA
DRR019511	Bos taurus	keep	Whole genome sequencing of Digital Dermatitis	NA	NA	NA
DRR027576	fossil metagenome	NA	Sequencing analyses of the multiple nuclear genes as well as the complete mitochondrial genomes from two species of elephant birds	NA	collection_date: 2013 || project_name: Sequencing analyses of the multiple nuclear genes as well as the complete mitochondrial genomes from two species of elephant birds || lat_lon: 18.05 S, 47.03 E || sample_name: 07AEP06 || env_feature: fossil || sample_title: Metagenomic sample of an extinct elephant bird bone 07AEP06 || bioproject_id: PRJDB3255 || env_material: bone || env_biome: terrestrial …	NA
DRR027577	fossil metagenome	NA	Sequencing analyses of the multiple nuclear genes as well as the complete mitochondrial genomes from two species of elephant birds	NA	collection_date: 2013 || project_name: Sequencing analyses of the multiple nuclear genes as well as the complete mitochondrial genomes from two species of elephant birds || lat_lon: 18.05 S, 47.03 E || sample_name: 08AEP07 || env_feature: fossil || sample_title: Metagenomic sample of an extinct elephant bird bone 08AEP07 || bioproject_id: PRJDB3255 || env_material: bone || env_biome: terrestrial …	NA
DRR027578	fossil metagenome	NA	Sequencing analyses of the multiple nuclear genes as well as the complete mitochondrial genomes from two species of elephant birds	NA	collection_date: 2013 || project_name: Sequencing analyses of the multiple nuclear genes as well as the complete mitochondrial genomes from two species of elephant birds || lat_lon: 18.05 S, 47.03 E || sample_name: 07AEP06 || env_feature: fossil || sample_title: Metagenomic sample of an extinct elephant bird bone 07AEP06 || bioproject_id: PRJDB3255 || env_material: bone || env_biome: terrestrial …	NA
DRR027579	fossil metagenome	NA	Sequencing analyses of the multiple nuclear genes as well as the complete mitochondrial genomes from two species of elephant birds	NA	collection_date: 2013 || project_name: Sequencing analyses of the multiple nuclear genes as well as the complete mitochondrial genomes from two species of elephant birds || lat_lon: 18.05 S, 47.03 E || sample_name: 08AEP07 || env_feature: fossil || sample_title: Metagenomic sample of an extinct elephant bird bone 08AEP07 || bioproject_id: PRJDB3255 || env_material: bone || env_biome: terrestrial …	NA
DRR027580	fossil metagenome	NA	Sequencing analyses of the multiple nuclear genes as well as the complete mitochondrial genomes from two species of elephant birds	NA	collection_date: 2013 || project_name: Sequencing analyses of the multiple nuclear genes as well as the complete mitochondrial genomes from two species of elephant birds || lat_lon: 18.05 S, 47.03 E || sample_name: 07AEP05 || env_feature: fossil || sample_title: Metagenomic sample of an extinct elephant bird bone 07AEP05 || bioproject_id: PRJDB3255 || env_material: bone || env_biome: terrestrial …	NA
DRR027581	fossil metagenome	NA	Sequencing analyses of the multiple nuclear genes as well as the complete mitochondrial genomes from two species of elephant birds	NA	collection_date: 2013 || project_name: Sequencing analyses of the multiple nuclear genes as well as the complete mitochondrial genomes from two species of elephant birds || lat_lon: 18.05 S, 47.03 E || sample_name: 08AEP07 || env_feature: fossil || sample_title: Metagenomic sample of an extinct elephant bird bone 08AEP07 || bioproject_id: PRJDB3255 || env_material: bone || env_biome: terrestrial …	NA
DRR027583	fossil metagenome	NA	Sequencing analyses of the multiple nuclear genes as well as the complete mitochondrial genomes from two species of elephant birds	NA	collection_date: 2013 || project_name: Sequencing analyses of the multiple nuclear genes as well as the complete mitochondrial genomes from two species of elephant birds || lat_lon: 18.05 S, 47.03 E || sample_name: 07AEP06 || env_feature: fossil || sample_title: Metagenomic sample of an extinct elephant bird bone 07AEP06 || bioproject_id: PRJDB3255 || env_material: bone || env_biome: terrestrial …	NA
DRR027584	fossil metagenome	NA	Sequencing analyses of the multiple nuclear genes as well as the complete mitochondrial genomes from two species of elephant birds	NA	collection_date: 2013 || project_name: Sequencing analyses of the multiple nuclear genes as well as the complete mitochondrial genomes from two species of elephant birds || lat_lon: 18.05 S, 47.03 E || sample_name: 08AEP07 || env_feature: fossil || sample_title: Metagenomic sample of an extinct elephant bird bone 08AEP07 || bioproject_id: PRJDB3255 || env_material: bone || env_biome: terrestrial …	NA
DRR027587	fossil metagenome	NA	Sequencing analyses of the multiple nuclear genes as well as the complete mitochondrial genomes from two species of elephant birds	NA	collection_date: 2013 || project_name: Sequencing analyses of the multiple nuclear genes as well as the complete mitochondrial genomes from two species of elephant birds || lat_lon: 18.05 S, 47.03 E || sample_name: 08AEP07 || env_feature: fossil || sample_title: Metagenomic sample of an extinct elephant bird bone 08AEP07 || bioproject_id: PRJDB3255 || env_material: bone || env_biome: terrestrial …	NA
DRR027588	fossil metagenome	NA	Sequencing analyses of the multiple nuclear genes as well as the complete mitochondrial genomes from two species of elephant birds	NA	collection_date: 2013 || project_name: Sequencing analyses of the multiple nuclear genes as well as the complete mitochondrial genomes from two species of elephant birds || lat_lon: 18.05 S, 47.03 E || sample_name: 07AEP08 || env_feature: fossil || sample_title: Metagenomic sample of an extinct elephant bird bone 07AEP08 || bioproject_id: PRJDB3255 || env_material: bone || env_biome: terrestrial …	NA
DRR027591	fossil metagenome	NA	Sequencing analyses of the multiple nuclear genes as well as the complete mitochondrial genomes from two species of elephant birds	NA	collection_date: 2013 || project_name: Sequencing analyses of the multiple nuclear genes as well as the complete mitochondrial genomes from two species of elephant birds || lat_lon: 18.05 S, 47.03 E || sample_name: 07AEP08 || env_feature: fossil || sample_title: Metagenomic sample of an extinct elephant bird bone 07AEP08 || bioproject_id: PRJDB3255 || env_material: bone || env_biome: terrestrial …	NA
DRR027592	fossil metagenome	NA	Sequencing analyses of the multiple nuclear genes as well as the complete mitochondrial genomes from two species of elephant birds	NA	collection_date: 2013 || project_name: Sequencing analyses of the multiple nuclear genes as well as the complete mitochondrial genomes from two species of elephant birds || lat_lon: 18.05 S, 47.03 E || sample_name: 08AEP07 || env_feature: fossil || sample_title: Metagenomic sample of an extinct elephant bird bone 08AEP07 || bioproject_id: PRJDB3255 || env_material: bone || env_biome: terrestrial …	NA
DRR027654	soil metagenome	NA	Microbial genome analysis of tsunami-affected soil	NA	sample_title: Tsunami-affected soil || env_feature: bulk soil || sample_name: Hiyoriyama || depth: 5 cm || lat_lon: 38.1520 N 141.0042 E || env_biome: bulk soil || project_name: Microbial genome analysis of tsunami-affected soil || collection_date: 2012-07 || elev: 1 m || geo_loc_name: Japan:Miyagi, Sendai, Miyagino-ku, Gamou || env_material: soil || bioproject_id: PRJDB3373	NA
DRR027655	soil metagenome	NA	Microbial genome analysis of tsunami-affected soil	NA	sample_title: Tsunami-affected soil || env_feature: bulk soil || sample_name: Hiyoriyama || depth: 5 cm || lat_lon: 38.1520 N 141.0042 E || env_biome: bulk soil || project_name: Microbial genome analysis of tsunami-affected soil || collection_date: 2012-07 || elev: 1 m || geo_loc_name: Japan:Miyagi, Sendai, Miyagino-ku, Gamou || env_material: soil || bioproject_id: PRJDB3373	NA
DRR027656	soil metagenome	NA	Microbial genome analysis of tsunami-affected soil	NA	sample_title: Not Tsunami-affected soil || env_feature: bulk soil || sample_name: Tohoku_Univ. || depth: 5 cm || lat_lon: 38.1635 N 141.5216 E || env_biome: bulk soil || project_name: Microbial genome analysis of tsunami-affected soil || collection_date: 2012-07 || elev: 45 m || geo_loc_name: Japan:Miyagi, Sendai, Aoba-ku, Tsutsumidori, Amamiya-machi || env_material: soil || bioproject_id: PRJDB3…	NA
DRR027657	soil metagenome	NA	Microbial genome analysis of tsunami-affected soil	NA	sample_title: Not Tsunami-affected soil || env_feature: bulk soil || sample_name: Tohoku_Univ. || depth: 5 cm || lat_lon: 38.1635 N 141.5216 E || env_biome: bulk soil || project_name: Microbial genome analysis of tsunami-affected soil || collection_date: 2012-07 || elev: 45 m || geo_loc_name: Japan:Miyagi, Sendai, Aoba-ku, Tsutsumidori, Amamiya-machi || env_material: soil || bioproject_id: PRJDB3…	NA
DRR035927	museum specimen metagenome	NA	Sequencing extinct Japanese otter	NA	sample_name: JO1 || collection_date: 2014 || env_biome: terrestrial biome || env_feature: fossil || env_material: dried muscle tissue || geo_loc_name: Japan:Kanagawa, Misakicho, Jogashima || lat_lon: 35.134 N 139.618 E || project_name: Sequencing analyses of mitochondrial genomes from two species of Japanese otter || BioSampleModel: MIMS.me.miscellaneous	NA
DRR035928	museum specimen metagenome	NA	Sequencing extinct Japanese otter	NA	sample_name: JO2 || collection_date: 2014 || env_biome: terrestrial biome || env_feature: fossil || env_material: Inner part of the paw pad || geo_loc_name: Japan:Kochi, Otsuki, Akadomari || lat_lon: 32.783 N 132.736 E || project_name: Sequencing analyses of mitochondrial genomes from two species of Japanese otter || BioSampleModel: MIMS.me.miscellaneous	NA
DRR045340	fossil metagenome	NA	Sequencing analyses of the multiple nuclear genes and the partial mitochondrial genome of Palaeoloxodon naumanni	NA	sample_name: Naum1 || collection_date: 2014 || env_biome: terrestrial biome || env_feature: fossil || env_material: organic material || geo_loc_name: Japan || lat_lon: 36.101 N 140.111 E || project_name: Sequencing analyses of the multiple nuclear genes and the partial mitochondrial genome of Palaeoloxodon naumanni || BioSampleModel: MIMS.me.miscellaneous	NA
DRR045396	fossil metagenome	NA	Sequencing analyses of the two species of extinct elephant birds	NA	sample_name: 07AEP06_H || collection_date: 2013 || env_biome: terrestrial biome || env_feature: fossil || env_material: bone || geo_loc_name: Madagascar || lat_lon: 18.05 S 47.03 E || project_name: Sequencing analyses of the two species of extinct elephant birds || BioSampleModel: MIMS.me.miscellaneous	NA
DRR046817	activated sludge metagenome	NA	Genomic features of uncultured methylotrophs in activated-sludge microbiomes grown under different enrichment procedures	NA	sample_title: Sewage activated sludge || env_feature: bioreactor || sample_name: 0001_SAS || lat_lon: 35.6693 N, 139.4257 E || env_biome: not applicable || project_name: Analysis of methanol-fed microbiomes || collection_date: 2014 || geo_loc_name: Japan:Tokyo, Hachioji || env_material: activated sludge || bioproject_id: PRJDB4244	NA
DRR046818	activated sludge metagenome	NA	Genomic features of uncultured methylotrophs in activated-sludge microbiomes grown under different enrichment procedures	NA	sample_title: Methanol-acclimatized activated sludge || env_feature: bioreactor || sample_name: 0002_MAS || lat_lon: 35.6383 N, 139.3851 E || env_biome: not applicable || project_name: Analysis of methanol-fed microbiomes || collection_date: 2014 || geo_loc_name: Japan:Tokyo, Hachioji || env_material: activated sludge || bioproject_id: PRJDB4244	NA
DRR049542	gut metagenome	NA	Sea cucmber gut microbiome	NA	NA	NA
DRR049543	gut metagenome	NA	Sea cucmber gut microbiome	NA	NA	NA
DRR066339	NA	NA	metagenome from marine sponge Mycale sp.	keep	NA	NA
DRR066340	NA	NA	metagenome from soft coral Eleutherobia sp.	keep	NA	NA
DRR066656	biogas fermenter metagenome	NA	Heterotrophic methanogens dominate in anaerobic digesters	NA	collection_date: 2014 || env_feature: thermophilic anaerobic methanogenic reactor || rel_to_oxygen: anaerobe || bioproject_id: PRJDB5067 || project_name: Analysis of methanogenic microbiomes in thermophilic anaerobic digesters || sample_title: Biofilm fraction from reactor 1 on day 122 || env_material: biofilm || geo_loc_name: Japan:Tokyo, Hachioji || env_biome: not applicable || lat_lon: 35.6693…	NA
DRR066658	biogas fermenter metagenome	NA	Heterotrophic methanogens dominate in anaerobic digesters	NA	collection_date: 2014 || env_feature: thermophilic anaerobic methanogenic reactor || rel_to_oxygen: anaerobe || bioproject_id: PRJDB5067 || project_name: Analysis of methanogenic microbiomes in thermophilic anaerobic digesters || sample_title: Biofilm fraction from reactor 1 on day 200 || env_material: biofilm || geo_loc_name: Japan:Tokyo, Hachioji || env_biome: not applicable || lat_lon: 35.6693…	NA
DRR082457	hot springs metagenome	NA	Metagenome analysis of microbial community from hot spring water and soil	NA	sample_name: AR19 || collection_date: 2009-06-25 || depth: 0.05 m || elev: 322 m || env_biome: hot spring || env_feature: geothermal area || env_material: soil || geo_loc_name: Japan:Miyagi, Osaki || lat_lon: 38.80 N 140.67 E || ph: 7.2 || project_name: Analysis of sequences collected from a hot spring || BioSampleModel: MIMS.me.sediment	NA
DRR082458	hot springs metagenome	NA	Metagenome analysis of microbial community from hot spring water and soil	NA	sample_name: AR19 || collection_date: 2009-06-25 || depth: 0.05 m || elev: 322 m || env_biome: hot spring || env_feature: geothermal area || env_material: soil || geo_loc_name: Japan:Miyagi, Osaki || lat_lon: 38.80 N 140.67 E || ph: 7.2 || project_name: Analysis of sequences collected from a hot spring || BioSampleModel: MIMS.me.sediment	NA
DRR082459	hot springs metagenome	NA	Metagenome analysis of microbial community from hot spring water and soil	NA	sample_name: AR19 || collection_date: 2009-06-25 || depth: 0.05 m || elev: 322 m || env_biome: hot spring || env_feature: geothermal area || env_material: soil || geo_loc_name: Japan:Miyagi, Osaki || lat_lon: 38.80 N 140.67 E || ph: 7.2 || project_name: Analysis of sequences collected from a hot spring || BioSampleModel: MIMS.me.sediment	NA
DRR086604	NA	NA	Development of prediction and control technology for coastal fishery damage by marine microbial analysis	NA	sample_name: 110620_Kago11_0-10m_B02 || collection_date: 2011-06-20 || depth: 0-10m || env_biome: ocean biome [ENVO:01000048] || env_feature: coastal water body [ENVO:02000049] || env_material: water [ENVO:00002006] || geo_loc_name: Japan:Kagoshima Bay || lat_lon: missing || project_name: Development of prediction and control technology for coastal fishery damage by marine microbial analysis || B…	NA
DRR086605	NA	NA	Development of prediction and control technology for coastal fishery damage by marine microbial analysis	NA	sample_name: 110704_YatsuKM1_0-10m_B02 || collection_date: 2011-07-04 || depth: 0-10m || env_biome: ocean biome [ENVO:01000048] || env_feature: coastal water body [ENVO:02000049] || env_material: water [ENVO:00002006] || geo_loc_name: Japan:North part of Yatsushiro Sea || lat_lon: missing || project_name: Development of prediction and control technology for coastal fishery damage by marine microb…	NA
DRR086606	NA	NA	Development of prediction and control technology for coastal fishery damage by marine microbial analysis	NA	sample_name: 110704_YatsuKM2_0-10m_B02 || collection_date: 2011-07-04 || depth: 0-10m || env_biome: ocean biome [ENVO:01000048] || env_feature: coastal water body [ENVO:02000049] || env_material: water [ENVO:00002006] || geo_loc_name: Japan:North part of Yatsushiro Sea || lat_lon: missing || project_name: Development of prediction and control technology for coastal fishery damage by marine microb…	NA
DRR086607	NA	NA	Development of prediction and control technology for coastal fishery damage by marine microbial analysis	NA	sample_name: 111004_Kago11_0-10m_B02 || collection_date: 2011-10-04 || depth: 0-10m || env_biome: ocean biome [ENVO:01000048] || env_feature: coastal water body [ENVO:02000049] || env_material: water [ENVO:00002006] || geo_loc_name: Japan:Kagoshima Bay || lat_lon: missing || project_name: Development of prediction and control technology for coastal fishery damage by marine microbial analysis || B…	NA
DRR086608	NA	NA	Development of prediction and control technology for coastal fishery damage by marine microbial analysis	NA	sample_name: 120221_Kago11_0-10m_B02 || collection_date: 2012-02-21 || depth: 0-10m || env_biome: ocean biome [ENVO:01000048] || env_feature: coastal water body [ENVO:02000049] || env_material: water [ENVO:00002006] || geo_loc_name: Japan:Kagoshima Bay || lat_lon: missing || project_name: Development of prediction and control technology for coastal fishery damage by marine microbial analysis || B…	NA
DRR086609	NA	NA	Development of prediction and control technology for coastal fishery damage by marine microbial analysis	NA	sample_name: 120508_Kago11_0-10m_B02 || collection_date: 2012-05-08 || depth: 0-10m || env_biome: ocean biome [ENVO:01000048] || env_feature: coastal water body [ENVO:02000049] || env_material: water [ENVO:00002006] || geo_loc_name: Japan:Kagoshima Bay || lat_lon: missing || project_name: Development of prediction and control technology for coastal fishery damage by marine microbial analysis || B…	NA
DRR086610	NA	NA	Development of prediction and control technology for coastal fishery damage by marine microbial analysis	NA	sample_name: 120508_Kago3_0-10m_B02 || collection_date: 2012-05-08 || depth: 0-10m || env_biome: ocean biome [ENVO:01000048] || env_feature: coastal water body [ENVO:02000049] || env_material: water [ENVO:00002006] || geo_loc_name: Japan:Kagoshima Bay || lat_lon: missing || project_name: Development of prediction and control technology for coastal fishery damage by marine microbial analysis || Bi…	NA
DRR086611	NA	NA	Development of prediction and control technology for coastal fishery damage by marine microbial analysis	NA	sample_name: 120612_YatsuKG10_0-10m_B02 || collection_date: 2012-06-12 || depth: 0-10m || env_biome: ocean biome [ENVO:01000048] || env_feature: coastal water body [ENVO:02000049] || env_material: water [ENVO:00002006] || geo_loc_name: Japan:South part of Yatsushiro Sea || lat_lon: missing || project_name: Development of prediction and control technology for coastal fishery damage by marine micro…	NA
DRR086612	NA	NA	Development of prediction and control technology for coastal fishery damage by marine microbial analysis	NA	sample_name: 120612_YatsuKG1_0-10m_B02 || collection_date: 2012-06-12 || depth: 0-10m || env_biome: ocean biome [ENVO:01000048] || env_feature: coastal water body [ENVO:02000049] || env_material: water [ENVO:00002006] || geo_loc_name: Japan:South part of Yatsushiro Sea || lat_lon: missing || project_name: Development of prediction and control technology for coastal fishery damage by marine microb…	NA
DRR086613	NA	NA	Development of prediction and control technology for coastal fishery damage by marine microbial analysis	NA	sample_name: 120628_Kago11_0-10m_B02 || collection_date: 2012-06-28 || depth: 0-10m || env_biome: ocean biome [ENVO:01000048] || env_feature: coastal water body [ENVO:02000049] || env_material: water [ENVO:00002006] || geo_loc_name: Japan:Kagoshima Bay || lat_lon: missing || project_name: Development of prediction and control technology for coastal fishery damage by marine microbial analysis || B…	NA
DRR086614	NA	NA	Development of prediction and control technology for coastal fishery damage by marine microbial analysis	NA	sample_name: 120628_Kago3_0-10m_B02 || collection_date: 2012-06-28 || depth: 0-10m || env_biome: ocean biome [ENVO:01000048] || env_feature: coastal water body [ENVO:02000049] || env_material: water [ENVO:00002006] || geo_loc_name: Japan:Kagoshima Bay || lat_lon: missing || project_name: Development of prediction and control technology for coastal fishery damage by marine microbial analysis || Bi…	NA
DRR086615	NA	NA	Development of prediction and control technology for coastal fishery damage by marine microbial analysis	NA	sample_name: 120702_Hari28_0m_B02 || collection_date: 2012-07-02 || depth: 0m || env_biome: ocean biome [ENVO:01000048] || env_feature: coastal water body [ENVO:02000049] || env_material: water [ENVO:00002006] || geo_loc_name: Japan:Harima-nada Sea || lat_lon: missing || project_name: Development of prediction and control technology for coastal fishery damage by marine microbial analysis || BioSa…	NA
DRR086616	NA	NA	Development of prediction and control technology for coastal fishery damage by marine microbial analysis	NA	sample_name: 120702_Hari30_0m_B02 || collection_date: 2012-07-02 || depth: 0m || env_biome: ocean biome [ENVO:01000048] || env_feature: coastal water body [ENVO:02000049] || env_material: water [ENVO:00002006] || geo_loc_name: Japan:Harima-nada Sea || lat_lon: missing || project_name: Development of prediction and control technology for coastal fishery damage by marine microbial analysis || BioSa…	NA
DRR086617	NA	NA	Development of prediction and control technology for coastal fishery damage by marine microbial analysis	NA	sample_name: 120703_Buzen10_0m_B02 || collection_date: 2012-07-03 || depth: 0m || env_biome: ocean biome [ENVO:01000048] || env_feature: coastal water body [ENVO:02000049] || env_material: water [ENVO:00002006] || geo_loc_name: Japan:South-west part of Suo-nada Sea || lat_lon: missing || project_name: Development of prediction and control technology for coastal fishery damage by marine microbial …	NA
DRR086618	NA	NA	Development of prediction and control technology for coastal fishery damage by marine microbial analysis	NA	sample_name: 120703_Buzen12_0m_B02 || collection_date: 2012-07-03 || depth: 0m || env_biome: ocean biome [ENVO:01000048] || env_feature: coastal water body [ENVO:02000049] || env_material: water [ENVO:00002006] || geo_loc_name: Japan:South-west part of Suo-nada Sea || lat_lon: missing || project_name: Development of prediction and control technology for coastal fishery damage by marine microbial …	NA
DRR086619	NA	NA	Development of prediction and control technology for coastal fishery damage by marine microbial analysis	NA	sample_name: 120703_Buzen1_0m_B02 || collection_date: 2012-07-03 || depth: 0m || env_biome: ocean biome [ENVO:01000048] || env_feature: coastal water body [ENVO:02000049] || env_material: water [ENVO:00002006] || geo_loc_name: Japan:South-west part of Suo-nada Sea || lat_lon: missing || project_name: Development of prediction and control technology for coastal fishery damage by marine microbial a…	NA
DRR086620	NA	NA	Development of prediction and control technology for coastal fishery damage by marine microbial analysis	NA	sample_name: 120704_YatsuKM1_0-10m_B02 || collection_date: 2012-07-04 || depth: 0-10m || env_biome: ocean biome [ENVO:01000048] || env_feature: coastal water body [ENVO:02000049] || env_material: water [ENVO:00002006] || geo_loc_name: Japan:North part of Yatsushiro Sea || lat_lon: missing || project_name: Development of prediction and control technology for coastal fishery damage by marine microb…	NA
DRR086621	NA	NA	Development of prediction and control technology for coastal fishery damage by marine microbial analysis	NA	sample_name: 120704_YatsuKM2_0-10m_B02 || collection_date: 2012-07-04 || depth: 0-10m || env_biome: ocean biome [ENVO:01000048] || env_feature: coastal water body [ENVO:02000049] || env_material: water [ENVO:00002006] || geo_loc_name: Japan:North part of Yatsushiro Sea || lat_lon: missing || project_name: Development of prediction and control technology for coastal fishery damage by marine microb…	NA
DRR086622	NA	NA	Development of prediction and control technology for coastal fishery damage by marine microbial analysis	NA	sample_name: 120705_BuzenEx1_0m_B02 || collection_date: 2012-07-05 || depth: 0m || env_biome: ocean biome [ENVO:01000048] || env_feature: coastal water body [ENVO:02000049] || env_material: water [ENVO:00002006] || geo_loc_name: Japan:South-west part of Suo-nada Sea || lat_lon: missing || project_name: Development of prediction and control technology for coastal fishery damage by marine microbial…	NA
DRR086623	NA	NA	Development of prediction and control technology for coastal fishery damage by marine microbial analysis	NA	sample_name: 120705_BuzenEx2_0m_B02 || collection_date: 2012-07-05 || depth: 0m || env_biome: ocean biome [ENVO:01000048] || env_feature: coastal water body [ENVO:02000049] || env_material: water [ENVO:00002006] || geo_loc_name: Japan:South-west part of Suo-nada Sea || lat_lon: missing || project_name: Development of prediction and control technology for coastal fishery damage by marine microbial…	NA
DRR086624	NA	NA	Development of prediction and control technology for coastal fishery damage by marine microbial analysis	NA	sample_name: 120705_BuzenEx3_0m_B02 || collection_date: 2012-07-05 || depth: 0m || env_biome: ocean biome [ENVO:01000048] || env_feature: coastal water body [ENVO:02000049] || env_material: water [ENVO:00002006] || geo_loc_name: Japan:South-west part of Suo-nada Sea || lat_lon: missing || project_name: Development of prediction and control technology for coastal fishery damage by marine microbial…	NA
DRR086625	NA	NA	Development of prediction and control technology for coastal fishery damage by marine microbial analysis	NA	sample_name: 120709_Hari28_0m_B02 || collection_date: 2012-07-09 || depth: 0m || env_biome: ocean biome [ENVO:01000048] || env_feature: coastal water body [ENVO:02000049] || env_material: water [ENVO:00002006] || geo_loc_name: Japan:Harima-nada Sea || lat_lon: missing || project_name: Development of prediction and control technology for coastal fishery damage by marine microbial analysis || BioSa…	NA
DRR086626	NA	NA	Development of prediction and control technology for coastal fishery damage by marine microbial analysis	NA	sample_name: 120709_Hari30_0m_B02 || collection_date: 2012-07-09 || depth: 0m || env_biome: ocean biome [ENVO:01000048] || env_feature: coastal water body [ENVO:02000049] || env_material: water [ENVO:00002006] || geo_loc_name: Japan:Harima-nada Sea || lat_lon: missing || project_name: Development of prediction and control technology for coastal fishery damage by marine microbial analysis || BioSa…	NA
DRR086627	NA	NA	Development of prediction and control technology for coastal fishery damage by marine microbial analysis	NA	sample_name: 120712_Buzen10_0m_B02 || collection_date: 2012-07-12 || depth: 0m || env_biome: ocean biome [ENVO:01000048] || env_feature: coastal water body [ENVO:02000049] || env_material: water [ENVO:00002006] || geo_loc_name: Japan:South-west part of Suo-nada Sea || lat_lon: missing || project_name: Development of prediction and control technology for coastal fishery damage by marine microbial …	NA
DRR086628	NA	NA	Development of prediction and control technology for coastal fishery damage by marine microbial analysis	NA	sample_name: 120712_Buzen11_0m_B02 || collection_date: 2012-07-12 || depth: 0m || env_biome: ocean biome [ENVO:01000048] || env_feature: coastal water body [ENVO:02000049] || env_material: water [ENVO:00002006] || geo_loc_name: Japan:South-west part of Suo-nada Sea || lat_lon: missing || project_name: Development of prediction and control technology for coastal fishery damage by marine microbial …	NA
DRR086629	NA	NA	Development of prediction and control technology for coastal fishery damage by marine microbial analysis	NA	sample_name: 120712_Buzen8_0m_B02 || collection_date: 2012-07-12 || depth: 0m || env_biome: ocean biome [ENVO:01000048] || env_feature: coastal water body [ENVO:02000049] || env_material: water [ENVO:00002006] || geo_loc_name: Japan:South-west part of Suo-nada Sea || lat_lon: missing || project_name: Development of prediction and control technology for coastal fishery damage by marine microbial a…	NA
DRR086630	NA	NA	Development of prediction and control technology for coastal fishery damage by marine microbial analysis	NA	sample_name: 120717_Hari28_0m_B02 || collection_date: 2012-07-17 || depth: 0m || env_biome: ocean biome [ENVO:01000048] || env_feature: coastal water body [ENVO:02000049] || env_material: water [ENVO:00002006] || geo_loc_name: Japan:Harima-nada Sea || lat_lon: missing || project_name: Development of prediction and control technology for coastal fishery damage by marine microbial analysis || BioSa…	NA
DRR086631	NA	NA	Development of prediction and control technology for coastal fishery damage by marine microbial analysis	NA	sample_name: 120717_Hari30_0m_B02 || collection_date: 2012-07-17 || depth: 0m || env_biome: ocean biome [ENVO:01000048] || env_feature: coastal water body [ENVO:02000049] || env_material: water [ENVO:00002006] || geo_loc_name: Japan:Harima-nada Sea || lat_lon: missing || project_name: Development of prediction and control technology for coastal fishery damage by marine microbial analysis || BioSa…	NA
DRR086632	NA	NA	Development of prediction and control technology for coastal fishery damage by marine microbial analysis	NA	sample_name: 120718_Ariake1_0m_B02 || collection_date: 2012-07-18 || depth: 0m || env_biome: ocean biome [ENVO:01000048] || env_feature: coastal water body [ENVO:02000049] || env_material: water [ENVO:00002006] || geo_loc_name: Japan:Ariake Sea || lat_lon: missing || project_name: Development of prediction and control technology for coastal fishery damage by marine microbial analysis || BioSample…	NA
DRR086633	NA	NA	Development of prediction and control technology for coastal fishery damage by marine microbial analysis	NA	sample_name: 120718_Ariake2_0m_B02 || collection_date: 2012-07-18 || depth: 0m || env_biome: ocean biome [ENVO:01000048] || env_feature: coastal water body [ENVO:02000049] || env_material: water [ENVO:00002006] || geo_loc_name: Japan:Ariake Sea || lat_lon: missing || project_name: Development of prediction and control technology for coastal fishery damage by marine microbial analysis || BioSample…	NA
DRR086634	NA	NA	Development of prediction and control technology for coastal fishery damage by marine microbial analysis	NA	sample_name: 120719_Buzen12_0m_B02 || collection_date: 2012-07-19 || depth: 0m || env_biome: ocean biome [ENVO:01000048] || env_feature: coastal water body [ENVO:02000049] || env_material: water [ENVO:00002006] || geo_loc_name: Japan:South-west part of Suo-nada Sea || lat_lon: missing || project_name: Development of prediction and control technology for coastal fishery damage by marine microbial …	NA
DRR086635	NA	NA	Development of prediction and control technology for coastal fishery damage by marine microbial analysis	NA	sample_name: 120719_Buzen8_0m_B02 || collection_date: 2012-07-19 || depth: 0m || env_biome: ocean biome [ENVO:01000048] || env_feature: coastal water body [ENVO:02000049] || env_material: water [ENVO:00002006] || geo_loc_name: Japan:South-west part of Suo-nada Sea || lat_lon: missing || project_name: Development of prediction and control technology for coastal fishery damage by marine microbial a…	NA
DRR086636	NA	NA	Development of prediction and control technology for coastal fishery damage by marine microbial analysis	NA	sample_name: 120719_BuzenEx4_0m_B02 || collection_date: 2012-07-19 || depth: 0m || env_biome: ocean biome [ENVO:01000048] || env_feature: coastal water body [ENVO:02000049] || env_material: water [ENVO:00002006] || geo_loc_name: Japan:South-west part of Suo-nada Sea || lat_lon: missing || project_name: Development of prediction and control technology for coastal fishery damage by marine microbial…	NA
DRR086637	NA	NA	Development of prediction and control technology for coastal fishery damage by marine microbial analysis	NA	sample_name: 120723_Hari28_0m_B02 || collection_date: 2012-07-23 || depth: 0m || env_biome: ocean biome [ENVO:01000048] || env_feature: coastal water body [ENVO:02000049] || env_material: water [ENVO:00002006] || geo_loc_name: Japan:Harima-nada Sea || lat_lon: missing || project_name: Development of prediction and control technology for coastal fishery damage by marine microbial analysis || BioSa…	NA
DRR086638	NA	NA	Development of prediction and control technology for coastal fishery damage by marine microbial analysis	NA	sample_name: 120723_Hari30_0m_B02 || collection_date: 2012-07-23 || depth: 0m || env_biome: ocean biome [ENVO:01000048] || env_feature: coastal water body [ENVO:02000049] || env_material: water [ENVO:00002006] || geo_loc_name: Japan:Harima-nada Sea || lat_lon: missing || project_name: Development of prediction and control technology for coastal fishery damage by marine microbial analysis || BioSa…	NA
DRR086639	NA	NA	Development of prediction and control technology for coastal fishery damage by marine microbial analysis	NA	sample_name: 120725_Buzen12_0m_B02 || collection_date: 2012-07-25 || depth: 0m || env_biome: ocean biome [ENVO:01000048] || env_feature: coastal water body [ENVO:02000049] || env_material: water [ENVO:00002006] || geo_loc_name: Japan:South-west part of Suo-nada Sea || lat_lon: missing || project_name: Development of prediction and control technology for coastal fishery damage by marine microbial …	NA
DRR086640	NA	NA	Development of prediction and control technology for coastal fishery damage by marine microbial analysis	NA	sample_name: 120725_Buzen8_0m_B02 || collection_date: 2012-07-25 || depth: 0m || env_biome: ocean biome [ENVO:01000048] || env_feature: coastal water body [ENVO:02000049] || env_material: water [ENVO:00002006] || geo_loc_name: Japan:South-west part of Suo-nada Sea || lat_lon: missing || project_name: Development of prediction and control technology for coastal fishery damage by marine microbial a…	NA
DRR086641	NA	NA	Development of prediction and control technology for coastal fishery damage by marine microbial analysis	NA	sample_name: 120725_BuzenEx4_0m_B02 || collection_date: 2012-07-25 || depth: 0m || env_biome: ocean biome [ENVO:01000048] || env_feature: coastal water body [ENVO:02000049] || env_material: water [ENVO:00002006] || geo_loc_name: Japan:South-west part of Suo-nada Sea || lat_lon: missing || project_name: Development of prediction and control technology for coastal fishery damage by marine microbial…	NA
DRR086642	NA	NA	Development of prediction and control technology for coastal fishery damage by marine microbial analysis	NA	sample_name: 120801_BuzenEx5_0m_B02 || collection_date: 2012-08-01 || depth: 0m || env_biome: ocean biome [ENVO:01000048] || env_feature: coastal water body [ENVO:02000049] || env_material: water [ENVO:00002006] || geo_loc_name: Japan:South-west part of Suo-nada Sea || lat_lon: missing || project_name: Development of prediction and control technology for coastal fishery damage by marine microbial…	NA
DRR086643	NA	NA	Development of prediction and control technology for coastal fishery damage by marine microbial analysis	NA	sample_name: 120801_BuzenEx6_0m_B02 || collection_date: 2012-08-01 || depth: 0m || env_biome: ocean biome [ENVO:01000048] || env_feature: coastal water body [ENVO:02000049] || env_material: water [ENVO:00002006] || geo_loc_name: Japan:South-west part of Suo-nada Sea || lat_lon: missing || project_name: Development of prediction and control technology for coastal fishery damage by marine microbial…	NA
DRR086644	NA	NA	Development of prediction and control technology for coastal fishery damage by marine microbial analysis	NA	sample_name: 120801_BuzenEx7_0m_B02 || collection_date: 2012-08-01 || depth: 0m || env_biome: ocean biome [ENVO:01000048] || env_feature: coastal water body [ENVO:02000049] || env_material: water [ENVO:00002006] || geo_loc_name: Japan:South-west part of Suo-nada Sea || lat_lon: missing || project_name: Development of prediction and control technology for coastal fishery damage by marine microbial…	NA
DRR086645	NA	NA	Development of prediction and control technology for coastal fishery damage by marine microbial analysis	NA	sample_name: 120807_Buzen12_0m_B02 || collection_date: 2012-08-07 || depth: 0m || env_biome: ocean biome [ENVO:01000048] || env_feature: coastal water body [ENVO:02000049] || env_material: water [ENVO:00002006] || geo_loc_name: Japan:South-west part of Suo-nada Sea || lat_lon: missing || project_name: Development of prediction and control technology for coastal fishery damage by marine microbial …	NA
DRR086646	NA	NA	Development of prediction and control technology for coastal fishery damage by marine microbial analysis	NA	sample_name: 120807_BuzenEx4_0m_B02 || collection_date: 2012-08-07 || depth: 0m || env_biome: ocean biome [ENVO:01000048] || env_feature: coastal water body [ENVO:02000049] || env_material: water [ENVO:00002006] || geo_loc_name: Japan:South-west part of Suo-nada Sea || lat_lon: missing || project_name: Development of prediction and control technology for coastal fishery damage by marine microbial…	NA
DRR086647	NA	NA	Development of prediction and control technology for coastal fishery damage by marine microbial analysis	NA	sample_name: 120807_BuzenEx5_0m_B02 || collection_date: 2012-08-07 || depth: 0m || env_biome: ocean biome [ENVO:01000048] || env_feature: coastal water body [ENVO:02000049] || env_material: water [ENVO:00002006] || geo_loc_name: Japan:South-west part of Suo-nada Sea || lat_lon: missing || project_name: Development of prediction and control technology for coastal fishery damage by marine microbial…	NA
DRR086648	NA	NA	Development of prediction and control technology for coastal fishery damage by marine microbial analysis	NA	sample_name: 120807_BuzenEx6_0m_B02 || collection_date: 2012-08-07 || depth: 0m || env_biome: ocean biome [ENVO:01000048] || env_feature: coastal water body [ENVO:02000049] || env_material: water [ENVO:00002006] || geo_loc_name: Japan:South-west part of Suo-nada Sea || lat_lon: missing || project_name: Development of prediction and control technology for coastal fishery damage by marine microbial…	NA
DRR086649	NA	NA	Development of prediction and control technology for coastal fishery damage by marine microbial analysis	NA	sample_name: 120813_Omura1_0m_B02 || collection_date: 2012-08-13 || depth: 0m || env_biome: ocean biome [ENVO:01000048] || env_feature: coastal water body [ENVO:02000049] || env_material: water [ENVO:00002006] || geo_loc_name: Japan:Omura Bay || lat_lon: missing || project_name: Development of prediction and control technology for coastal fishery damage by marine microbial analysis || BioSampleMo…	NA
DRR086650	NA	NA	Development of prediction and control technology for coastal fishery damage by marine microbial analysis	NA	sample_name: 120813_Omura2_0m_B02 || collection_date: 2012-08-13 || depth: 0m || env_biome: ocean biome [ENVO:01000048] || env_feature: coastal water body [ENVO:02000049] || env_material: water [ENVO:00002006] || geo_loc_name: Japan:Omura Bay || lat_lon: missing || project_name: Development of prediction and control technology for coastal fishery damage by marine microbial analysis || BioSampleMo…	NA
DRR086651	NA	NA	Development of prediction and control technology for coastal fishery damage by marine microbial analysis	NA	sample_name: 120814_Buzen12_0m_B02 || collection_date: 2012-08-14 || depth: 0m || env_biome: ocean biome [ENVO:01000048] || env_feature: coastal water body [ENVO:02000049] || env_material: water [ENVO:00002006] || geo_loc_name: Japan:South-west part of Suo-nada Sea || lat_lon: missing || project_name: Development of prediction and control technology for coastal fishery damage by marine microbial …	NA
DRR086652	NA	NA	Development of prediction and control technology for coastal fishery damage by marine microbial analysis	NA	sample_name: 120814_BuzenEx4_0m_B02 || collection_date: 2012-08-14 || depth: 0m || env_biome: ocean biome [ENVO:01000048] || env_feature: coastal water body [ENVO:02000049] || env_material: water [ENVO:00002006] || geo_loc_name: Japan:South-west part of Suo-nada Sea || lat_lon: missing || project_name: Development of prediction and control technology for coastal fishery damage by marine microbial…	NA
DRR086653	NA	NA	Development of prediction and control technology for coastal fishery damage by marine microbial analysis	NA	sample_name: 120814_BuzenEx5_0m_B02 || collection_date: 2012-08-14 || depth: 0m || env_biome: ocean biome [ENVO:01000048] || env_feature: coastal water body [ENVO:02000049] || env_material: water [ENVO:00002006] || geo_loc_name: Japan:South-west part of Suo-nada Sea || lat_lon: missing || project_name: Development of prediction and control technology for coastal fishery damage by marine microbial…	NA
DRR086654	NA	NA	Development of prediction and control technology for coastal fishery damage by marine microbial analysis	NA	sample_name: 120814_BuzenEx6_0m_B02 || collection_date: 2012-08-14 || depth: 0m || env_biome: ocean biome [ENVO:01000048] || env_feature: coastal water body [ENVO:02000049] || env_material: water [ENVO:00002006] || geo_loc_name: Japan:South-west part of Suo-nada Sea || lat_lon: missing || project_name: Development of prediction and control technology for coastal fishery damage by marine microbial…	NA
DRR086655	NA	NA	Development of prediction and control technology for coastal fishery damage by marine microbial analysis	NA	sample_name: 120912_Ariake1_0m_B02 || collection_date: 2012-09-12 || depth: 0m || env_biome: ocean biome [ENVO:01000048] || env_feature: coastal water body [ENVO:02000049] || env_material: water [ENVO:00002006] || geo_loc_name: Japan:Ariake Sea || lat_lon: missing || project_name: Development of prediction and control technology for coastal fishery damage by marine microbial analysis || BioSample…	NA
DRR086656	NA	NA	Development of prediction and control technology for coastal fishery damage by marine microbial analysis	NA	sample_name: 120912_Ariake3_0m_B02 || collection_date: 2012-09-12 || depth: 0m || env_biome: ocean biome [ENVO:01000048] || env_feature: coastal water body [ENVO:02000049] || env_material: water [ENVO:00002006] || geo_loc_name: Japan:Ariake Sea || lat_lon: missing || project_name: Development of prediction and control technology for coastal fishery damage by marine microbial analysis || BioSample…	NA
DRR086657	NA	NA	Development of prediction and control technology for coastal fishery damage by marine microbial analysis	NA	sample_name: 120918_Ariake1_0m_B02 || collection_date: 2012-09-18 || depth: 0m || env_biome: ocean biome [ENVO:01000048] || env_feature: coastal water body [ENVO:02000049] || env_material: water [ENVO:00002006] || geo_loc_name: Japan:Ariake Sea || lat_lon: missing || project_name: Development of prediction and control technology for coastal fishery damage by marine microbial analysis || BioSample…	NA
DRR086658	NA	NA	Development of prediction and control technology for coastal fishery damage by marine microbial analysis	NA	sample_name: 120918_Ariake3_0m_B02 || collection_date: 2012-09-18 || depth: 0m || env_biome: ocean biome [ENVO:01000048] || env_feature: coastal water body [ENVO:02000049] || env_material: water [ENVO:00002006] || geo_loc_name: Japan:Ariake Sea || lat_lon: missing || project_name: Development of prediction and control technology for coastal fishery damage by marine microbial analysis || BioSample…	NA
DRR086659	NA	NA	Development of prediction and control technology for coastal fishery damage by marine microbial analysis	NA	sample_name: 130423_Kago11_0-10m_B02 || collection_date: 2013-04-23 || depth: 0-10m || env_biome: ocean biome [ENVO:01000048] || env_feature: coastal water body [ENVO:02000049] || env_material: water [ENVO:00002006] || geo_loc_name: Japan:Kagoshima Bay || lat_lon: missing || project_name: Development of prediction and control technology for coastal fishery damage by marine microbial analysis || B…	NA
DRR086660	NA	NA	Development of prediction and control technology for coastal fishery damage by marine microbial analysis	NA	sample_name: 130423_Kago3_0-10m_B02 || collection_date: 2013-04-23 || depth: 0-10m || env_biome: ocean biome [ENVO:01000048] || env_feature: coastal water body [ENVO:02000049] || env_material: water [ENVO:00002006] || geo_loc_name: Japan:Kagoshima Bay || lat_lon: missing || project_name: Development of prediction and control technology for coastal fishery damage by marine microbial analysis || Bi…	NA
DRR086661	NA	NA	Development of prediction and control technology for coastal fishery damage by marine microbial analysis	NA	sample_name: 130507_Kago11_0-10m_B02 || collection_date: 2013-05-07 || depth: 0-10m || env_biome: ocean biome [ENVO:01000048] || env_feature: coastal water body [ENVO:02000049] || env_material: water [ENVO:00002006] || geo_loc_name: Japan:Kagoshima Bay || lat_lon: missing || project_name: Development of prediction and control technology for coastal fishery damage by marine microbial analysis || B…	NA
DRR086662	NA	NA	Development of prediction and control technology for coastal fishery damage by marine microbial analysis	NA	sample_name: 130507_Kago3_0-10m_B02 || collection_date: 2013-05-07 || depth: 0-10m || env_biome: ocean biome [ENVO:01000048] || env_feature: coastal water body [ENVO:02000049] || env_material: water [ENVO:00002006] || geo_loc_name: Japan:Kagoshima Bay || lat_lon: missing || project_name: Development of prediction and control technology for coastal fishery damage by marine microbial analysis || Bi…	NA
DRR086663	NA	NA	Development of prediction and control technology for coastal fishery damage by marine microbial analysis	NA	sample_name: 130521_Kago11_0-10m_B02 || collection_date: 2013-05-21 || depth: 0-10m || env_biome: ocean biome [ENVO:01000048] || env_feature: coastal water body [ENVO:02000049] || env_material: water [ENVO:00002006] || geo_loc_name: Japan:Kagoshima Bay || lat_lon: missing || project_name: Development of prediction and control technology for coastal fishery damage by marine microbial analysis || B…	NA
DRR086664	NA	NA	Development of prediction and control technology for coastal fishery damage by marine microbial analysis	NA	sample_name: 130521_Kago3_0-10m_B02 || collection_date: 2013-05-21 || depth: 0-10m || env_biome: ocean biome [ENVO:01000048] || env_feature: coastal water body [ENVO:02000049] || env_material: water [ENVO:00002006] || geo_loc_name: Japan:Kagoshima Bay || lat_lon: missing || project_name: Development of prediction and control technology for coastal fishery damage by marine microbial analysis || Bi…	NA
DRR086665	NA	NA	Development of prediction and control technology for coastal fishery damage by marine microbial analysis	NA	sample_name: 130605_Ariake4_0-10m_B02 || collection_date: 2013-06-05 || depth: 0-10m || env_biome: ocean biome [ENVO:01000048] || env_feature: coastal water body [ENVO:02000049] || env_material: water [ENVO:00002006] || geo_loc_name: Japan:Ariake Sea || lat_lon: missing || project_name: Development of prediction and control technology for coastal fishery damage by marine microbial analysis || Bio…	NA
DRR086666	NA	NA	Development of prediction and control technology for coastal fishery damage by marine microbial analysis	NA	sample_name: 130605_Ariake4_0-10m_V02thru || collection_date: 2013-06-05 || depth: 0-10m || env_biome: ocean biome [ENVO:01000048] || env_feature: coastal water body [ENVO:02000049] || env_material: water [ENVO:00002006] || geo_loc_name: Japan:Ariake Sea || lat_lon: missing || project_name: Development of prediction and control technology for coastal fishery damage by marine microbial analysis ||…	NA
DRR086667	NA	NA	Development of prediction and control technology for coastal fishery damage by marine microbial analysis	NA	sample_name: 130605_Ariake8_0-10m_B02 || collection_date: 2013-06-05 || depth: 0-10m || env_biome: ocean biome [ENVO:01000048] || env_feature: coastal water body [ENVO:02000049] || env_material: water [ENVO:00002006] || geo_loc_name: Japan:Ariake Sea || lat_lon: missing || project_name: Development of prediction and control technology for coastal fishery damage by marine microbial analysis || Bio…	NA
DRR086668	NA	NA	Development of prediction and control technology for coastal fishery damage by marine microbial analysis	NA	sample_name: 130605_Ariake8_0-10m_V02thru || collection_date: 2013-06-05 || depth: 0-10m || env_biome: ocean biome [ENVO:01000048] || env_feature: coastal water body [ENVO:02000049] || env_material: water [ENVO:00002006] || geo_loc_name: Japan:Ariake Sea || lat_lon: missing || project_name: Development of prediction and control technology for coastal fishery damage by marine microbial analysis ||…	NA
DRR086669	NA	NA	Development of prediction and control technology for coastal fishery damage by marine microbial analysis	NA	sample_name: 130606_Kago11_0-10m_B02 || collection_date: 2013-06-06 || depth: 0-10m || env_biome: ocean biome [ENVO:01000048] || env_feature: coastal water body [ENVO:02000049] || env_material: water [ENVO:00002006] || geo_loc_name: Japan:Kagoshima Bay || lat_lon: missing || project_name: Development of prediction and control technology for coastal fishery damage by marine microbial analysis || B…	NA
DRR086670	NA	NA	Development of prediction and control technology for coastal fishery damage by marine microbial analysis	NA	sample_name: 130606_Kago3_0-10m_B02 || collection_date: 2013-06-06 || depth: 0-10m || env_biome: ocean biome [ENVO:01000048] || env_feature: coastal water body [ENVO:02000049] || env_material: water [ENVO:00002006] || geo_loc_name: Japan:Kagoshima Bay || lat_lon: missing || project_name: Development of prediction and control technology for coastal fishery damage by marine microbial analysis || Bi…	NA
DRR086671	NA	NA	Development of prediction and control technology for coastal fishery damage by marine microbial analysis	NA	sample_name: 130606_KagoEx1_0m_B02 || collection_date: 2013-06-06 || depth: 0m || env_biome: ocean biome [ENVO:01000048] || env_feature: coastal water body [ENVO:02000049] || env_material: water [ENVO:00002006] || geo_loc_name: Japan:Kagoshima Bay || lat_lon: missing || project_name: Development of prediction and control technology for coastal fishery damage by marine microbial analysis || BioSam…	NA
DRR086672	NA	NA	Development of prediction and control technology for coastal fishery damage by marine microbial analysis	NA	sample_name: 130617_Ariake4_0-10m_B02 || collection_date: 2013-06-17 || depth: 0-10m || env_biome: ocean biome [ENVO:01000048] || env_feature: coastal water body [ENVO:02000049] || env_material: water [ENVO:00002006] || geo_loc_name: Japan:Ariake Sea || lat_lon: missing || project_name: Development of prediction and control technology for coastal fishery damage by marine microbial analysis || Bio…	NA
DRR086673	NA	NA	Development of prediction and control technology for coastal fishery damage by marine microbial analysis	NA	sample_name: 130617_Ariake4_0-10m_V02thru || collection_date: 2013-06-17 || depth: 0-10m || env_biome: ocean biome [ENVO:01000048] || env_feature: coastal water body [ENVO:02000049] || env_material: water [ENVO:00002006] || geo_loc_name: Japan:Ariake Sea || lat_lon: missing || project_name: Development of prediction and control technology for coastal fishery damage by marine microbial analysis ||…	NA
DRR086674	NA	NA	Development of prediction and control technology for coastal fishery damage by marine microbial analysis	NA	sample_name: 130617_Ariake8_0-10m_B02 || collection_date: 2013-06-17 || depth: 0-10m || env_biome: ocean biome [ENVO:01000048] || env_feature: coastal water body [ENVO:02000049] || env_material: water [ENVO:00002006] || geo_loc_name: Japan:Ariake Sea || lat_lon: missing || project_name: Development of prediction and control technology for coastal fishery damage by marine microbial analysis || Bio…	NA
DRR086675	NA	NA	Development of prediction and control technology for coastal fishery damage by marine microbial analysis	NA	sample_name: 130617_Ariake8_0-10m_V02thru || collection_date: 2013-06-17 || depth: 0-10m || env_biome: ocean biome [ENVO:01000048] || env_feature: coastal water body [ENVO:02000049] || env_material: water [ENVO:00002006] || geo_loc_name: Japan:Ariake Sea || lat_lon: missing || project_name: Development of prediction and control technology for coastal fishery damage by marine microbial analysis ||…	NA
DRR086676	NA	NA	Development of prediction and control technology for coastal fishery damage by marine microbial analysis	NA	sample_name: 130618_YatsuKG10_0-10m_B02 || collection_date: 2013-06-18 || depth: 0-10m || env_biome: ocean biome [ENVO:01000048] || env_feature: coastal water body [ENVO:02000049] || env_material: water [ENVO:00002006] || geo_loc_name: Japan:South part of Yatsushiro Sea || lat_lon: missing || project_name: Development of prediction and control technology for coastal fishery damage by marine micro…	NA
DRR086677	NA	NA	Development of prediction and control technology for coastal fishery damage by marine microbial analysis	NA	sample_name: 130618_YatsuKG1_0-10m_B02 || collection_date: 2013-06-18 || depth: 0-10m || env_biome: ocean biome [ENVO:01000048] || env_feature: coastal water body [ENVO:02000049] || env_material: water [ENVO:00002006] || geo_loc_name: Japan:South part of Yatsushiro Sea || lat_lon: missing || project_name: Development of prediction and control technology for coastal fishery damage by marine microb…	NA
DRR086678	NA	NA	Development of prediction and control technology for coastal fishery damage by marine microbial analysis	NA	sample_name: 130627_Kago11_0-10m_B02 || collection_date: 2013-06-27 || depth: 0-10m || env_biome: ocean biome [ENVO:01000048] || env_feature: coastal water body [ENVO:02000049] || env_material: water [ENVO:00002006] || geo_loc_name: Japan:Kagoshima Bay || lat_lon: missing || project_name: Development of prediction and control technology for coastal fishery damage by marine microbial analysis || B…	NA
DRR086679	NA	NA	Development of prediction and control technology for coastal fishery damage by marine microbial analysis	NA	sample_name: 130627_Kago3_0-10m_B02 || collection_date: 2013-06-27 || depth: 0-10m || env_biome: ocean biome [ENVO:01000048] || env_feature: coastal water body [ENVO:02000049] || env_material: water [ENVO:00002006] || geo_loc_name: Japan:Kagoshima Bay || lat_lon: missing || project_name: Development of prediction and control technology for coastal fishery damage by marine microbial analysis || Bi…	NA
DRR086680	NA	NA	Development of prediction and control technology for coastal fishery damage by marine microbial analysis	NA	sample_name: 130701_Ariake4_0-10m_B02 || collection_date: 2013-07-01 || depth: 0-10m || env_biome: ocean biome [ENVO:01000048] || env_feature: coastal water body [ENVO:02000049] || env_material: water [ENVO:00002006] || geo_loc_name: Japan:Ariake Sea || lat_lon: missing || project_name: Development of prediction and control technology for coastal fishery damage by marine microbial analysis || Bio…	NA
DRR086681	NA	NA	Development of prediction and control technology for coastal fishery damage by marine microbial analysis	NA	sample_name: 130701_Ariake4_0-10m_V02thru || collection_date: 2013-07-01 || depth: 0-10m || env_biome: ocean biome [ENVO:01000048] || env_feature: coastal water body [ENVO:02000049] || env_material: water [ENVO:00002006] || geo_loc_name: Japan:Ariake Sea || lat_lon: missing || project_name: Development of prediction and control technology for coastal fishery damage by marine microbial analysis ||…	NA
DRR086682	NA	NA	Development of prediction and control technology for coastal fishery damage by marine microbial analysis	NA	sample_name: 130701_Ariake8_0-10m_B02 || collection_date: 2013-07-01 || depth: 0-10m || env_biome: ocean biome [ENVO:01000048] || env_feature: coastal water body [ENVO:02000049] || env_material: water [ENVO:00002006] || geo_loc_name: Japan:Ariake Sea || lat_lon: missing || project_name: Development of prediction and control technology for coastal fishery damage by marine microbial analysis || Bio…	NA
DRR086683	NA	NA	Development of prediction and control technology for coastal fishery damage by marine microbial analysis	NA	sample_name: 130701_Ariake8_0-10m_V02thru || collection_date: 2013-07-01 || depth: 0-10m || env_biome: ocean biome [ENVO:01000048] || env_feature: coastal water body [ENVO:02000049] || env_material: water [ENVO:00002006] || geo_loc_name: Japan:Ariake Sea || lat_lon: missing || project_name: Development of prediction and control technology for coastal fishery damage by marine microbial analysis ||…	NA
DRR086684	NA	NA	Development of prediction and control technology for coastal fishery damage by marine microbial analysis	NA	sample_name: 130702_Buzen12_0-5m_B02 || collection_date: 2013-07-02 || depth: 0-5m || env_biome: ocean biome [ENVO:01000048] || env_feature: coastal water body [ENVO:02000049] || env_material: water [ENVO:00002006] || geo_loc_name: Japan:South-west part of Suo-nada Sea || lat_lon: missing || project_name: Development of prediction and control technology for coastal fishery damage by marine microb…	NA
DRR086685	NA	NA	Development of prediction and control technology for coastal fishery damage by marine microbial analysis	NA	sample_name: 130708_YatsuKM1_0-10m_B02 || collection_date: 2013-07-08 || depth: 0-10m || env_biome: ocean biome [ENVO:01000048] || env_feature: coastal water body [ENVO:02000049] || env_material: water [ENVO:00002006] || geo_loc_name: Japan:North part of Yatsushiro Sea || lat_lon: missing || project_name: Development of prediction and control technology for coastal fishery damage by marine microb…	NA
DRR086686	NA	NA	Development of prediction and control technology for coastal fishery damage by marine microbial analysis	NA	sample_name: 130708_YatsuKM2_0-10m_B02 || collection_date: 2013-07-08 || depth: 0-10m || env_biome: ocean biome [ENVO:01000048] || env_feature: coastal water body [ENVO:02000049] || env_material: water [ENVO:00002006] || geo_loc_name: Japan:North part of Yatsushiro Sea || lat_lon: missing || project_name: Development of prediction and control technology for coastal fishery damage by marine microb…	NA
DRR086687	NA	NA	Development of prediction and control technology for coastal fishery damage by marine microbial analysis	NA	sample_name: 130711_Buzen12_0-5m_B02 || collection_date: 2013-07-11 || depth: 0-5m || env_biome: ocean biome [ENVO:01000048] || env_feature: coastal water body [ENVO:02000049] || env_material: water [ENVO:00002006] || geo_loc_name: Japan:South-west part of Suo-nada Sea || lat_lon: missing || project_name: Development of prediction and control technology for coastal fishery damage by marine microb…	NA
DRR086688	NA	NA	Development of prediction and control technology for coastal fishery damage by marine microbial analysis	NA	sample_name: 130716_Buzen12_0-5m_B02 || collection_date: 2013-07-16 || depth: 0-5m || env_biome: ocean biome [ENVO:01000048] || env_feature: coastal water body [ENVO:02000049] || env_material: water [ENVO:00002006] || geo_loc_name: Japan:South-west part of Suo-nada Sea || lat_lon: missing || project_name: Development of prediction and control technology for coastal fishery damage by marine microb…	NA
DRR086689	NA	NA	Development of prediction and control technology for coastal fishery damage by marine microbial analysis	NA	sample_name: 130717_Ariake4_0-10m_B02 || collection_date: 2013-07-17 || depth: 0-10m || env_biome: ocean biome [ENVO:01000048] || env_feature: coastal water body [ENVO:02000049] || env_material: water [ENVO:00002006] || geo_loc_name: Japan:Ariake Sea || lat_lon: missing || project_name: Development of prediction and control technology for coastal fishery damage by marine microbial analysis || Bio…	NA
DRR086690	NA	NA	Development of prediction and control technology for coastal fishery damage by marine microbial analysis	NA	sample_name: 130717_Ariake8_0-10m_B02 || collection_date: 2013-07-17 || depth: 0-10m || env_biome: ocean biome [ENVO:01000048] || env_feature: coastal water body [ENVO:02000049] || env_material: water [ENVO:00002006] || geo_loc_name: Japan:Ariake Sea || lat_lon: missing || project_name: Development of prediction and control technology for coastal fishery damage by marine microbial analysis || Bio…	NA
DRR086691	NA	NA	Development of prediction and control technology for coastal fishery damage by marine microbial analysis	NA	sample_name: 130723_Buzen12_0-5m_B02 || collection_date: 2013-07-23 || depth: 0-5m || env_biome: ocean biome [ENVO:01000048] || env_feature: coastal water body [ENVO:02000049] || env_material: water [ENVO:00002006] || geo_loc_name: Japan:South-west part of Suo-nada Sea || lat_lon: missing || project_name: Development of prediction and control technology for coastal fishery damage by marine microb…	NA
DRR086692	NA	NA	Development of prediction and control technology for coastal fishery damage by marine microbial analysis	NA	sample_name: 130729_Ariake4_0-10m_B02 || collection_date: 2013-07-29 || depth: 0-10m || env_biome: ocean biome [ENVO:01000048] || env_feature: coastal water body [ENVO:02000049] || env_material: water [ENVO:00002006] || geo_loc_name: Japan:Ariake Sea || lat_lon: missing || project_name: Development of prediction and control technology for coastal fishery damage by marine microbial analysis || Bio…	NA
DRR086693	NA	NA	Development of prediction and control technology for coastal fishery damage by marine microbial analysis	NA	sample_name: 130729_Ariake8_0-10m_B02 || collection_date: 2013-07-29 || depth: 0-10m || env_biome: ocean biome [ENVO:01000048] || env_feature: coastal water body [ENVO:02000049] || env_material: water [ENVO:00002006] || geo_loc_name: Japan:Ariake Sea || lat_lon: missing || project_name: Development of prediction and control technology for coastal fishery damage by marine microbial analysis || Bio…	NA
DRR086694	NA	NA	Development of prediction and control technology for coastal fishery damage by marine microbial analysis	NA	sample_name: 130801_Buzen12_0-5m_B02 || collection_date: 2013-08-01 || depth: 0-5m || env_biome: ocean biome [ENVO:01000048] || env_feature: coastal water body [ENVO:02000049] || env_material: water [ENVO:00002006] || geo_loc_name: Japan:South-west part of Suo-nada Sea || lat_lon: missing || project_name: Development of prediction and control technology for coastal fishery damage by marine microb…	NA
DRR086695	NA	NA	Development of prediction and control technology for coastal fishery damage by marine microbial analysis	NA	sample_name: 130809_Ariake4_0-10m_B02 || collection_date: 2013-08-09 || depth: 0-10m || env_biome: ocean biome [ENVO:01000048] || env_feature: coastal water body [ENVO:02000049] || env_material: water [ENVO:00002006] || geo_loc_name: Japan:Ariake Sea || lat_lon: missing || project_name: Development of prediction and control technology for coastal fishery damage by marine microbial analysis || Bio…	NA
DRR086696	NA	NA	Development of prediction and control technology for coastal fishery damage by marine microbial analysis	NA	sample_name: 130809_Ariake4_0-10m_V02thru || collection_date: 2013-08-09 || depth: 0-10m || env_biome: ocean biome [ENVO:01000048] || env_feature: coastal water body [ENVO:02000049] || env_material: water [ENVO:00002006] || geo_loc_name: Japan:Ariake Sea || lat_lon: missing || project_name: Development of prediction and control technology for coastal fishery damage by marine microbial analysis ||…	NA
DRR086697	NA	NA	Development of prediction and control technology for coastal fishery damage by marine microbial analysis	NA	sample_name: 130809_Ariake8_0-10m_B02 || collection_date: 2013-08-09 || depth: 0-10m || env_biome: ocean biome [ENVO:01000048] || env_feature: coastal water body [ENVO:02000049] || env_material: water [ENVO:00002006] || geo_loc_name: Japan:Ariake Sea || lat_lon: missing || project_name: Development of prediction and control technology for coastal fishery damage by marine microbial analysis || Bio…	NA
DRR086698	NA	NA	Development of prediction and control technology for coastal fishery damage by marine microbial analysis	NA	sample_name: 130814_Ariake4_0-10m_B02 || collection_date: 2013-08-14 || depth: 0-10m || env_biome: ocean biome [ENVO:01000048] || env_feature: coastal water body [ENVO:02000049] || env_material: water [ENVO:00002006] || geo_loc_name: Japan:Ariake Sea || lat_lon: missing || project_name: Development of prediction and control technology for coastal fishery damage by marine microbial analysis || Bio…	NA
DRR086699	NA	NA	Development of prediction and control technology for coastal fishery damage by marine microbial analysis	NA	sample_name: 130814_Ariake4_0-10m_V02thru || collection_date: 2013-08-14 || depth: 0-10m || env_biome: ocean biome [ENVO:01000048] || env_feature: coastal water body [ENVO:02000049] || env_material: water [ENVO:00002006] || geo_loc_name: Japan:Ariake Sea || lat_lon: missing || project_name: Development of prediction and control technology for coastal fishery damage by marine microbial analysis ||…	NA
DRR086700	NA	NA	Development of prediction and control technology for coastal fishery damage by marine microbial analysis	NA	sample_name: 130814_Ariake8_0-10m_B02 || collection_date: 2013-08-14 || depth: 0-10m || env_biome: ocean biome [ENVO:01000048] || env_feature: coastal water body [ENVO:02000049] || env_material: water [ENVO:00002006] || geo_loc_name: Japan:Ariake Sea || lat_lon: missing || project_name: Development of prediction and control technology for coastal fishery damage by marine microbial analysis || Bio…	NA
DRR086701	NA	NA	Development of prediction and control technology for coastal fishery damage by marine microbial analysis	NA	sample_name: 130829_Ariake4_0-10m_B02 || collection_date: 2013-08-29 || depth: 0-10m || env_biome: ocean biome [ENVO:01000048] || env_feature: coastal water body [ENVO:02000049] || env_material: water [ENVO:00002006] || geo_loc_name: Japan:Ariake Sea || lat_lon: missing || project_name: Development of prediction and control technology for coastal fishery damage by marine microbial analysis || Bio…	NA
DRR086702	NA	NA	Development of prediction and control technology for coastal fishery damage by marine microbial analysis	NA	sample_name: 130829_Ariake8_0-10m_B02 || collection_date: 2013-08-29 || depth: 0-10m || env_biome: ocean biome [ENVO:01000048] || env_feature: coastal water body [ENVO:02000049] || env_material: water [ENVO:00002006] || geo_loc_name: Japan:Ariake Sea || lat_lon: missing || project_name: Development of prediction and control technology for coastal fishery damage by marine microbial analysis || Bio…	NA
DRR086703	NA	NA	Development of prediction and control technology for coastal fishery damage by marine microbial analysis	NA	sample_name: 130912_Ariake4_0-10m_B02 || collection_date: 2013-09-12 || depth: 0-10m || env_biome: ocean biome [ENVO:01000048] || env_feature: coastal water body [ENVO:02000049] || env_material: water [ENVO:00002006] || geo_loc_name: Japan:Ariake Sea || lat_lon: missing || project_name: Development of prediction and control technology for coastal fishery damage by marine microbial analysis || Bio…	NA
DRR086704	NA	NA	Development of prediction and control technology for coastal fishery damage by marine microbial analysis	NA	sample_name: 130912_Ariake4_0-10m_V02thru || collection_date: 2013-09-12 || depth: 0-10m || env_biome: ocean biome [ENVO:01000048] || env_feature: coastal water body [ENVO:02000049] || env_material: water [ENVO:00002006] || geo_loc_name: Japan:Ariake Sea || lat_lon: missing || project_name: Development of prediction and control technology for coastal fishery damage by marine microbial analysis ||…	NA
DRR086705	NA	NA	Development of prediction and control technology for coastal fishery damage by marine microbial analysis	NA	sample_name: 130912_Ariake8_0-10m_B02 || collection_date: 2013-09-12 || depth: 0-10m || env_biome: ocean biome [ENVO:01000048] || env_feature: coastal water body [ENVO:02000049] || env_material: water [ENVO:00002006] || geo_loc_name: Japan:Ariake Sea || lat_lon: missing || project_name: Development of prediction and control technology for coastal fishery damage by marine microbial analysis || Bio…	NA
DRR086706	NA	NA	Development of prediction and control technology for coastal fishery damage by marine microbial analysis	NA	sample_name: 140422_Kago11_0-10m_B02 || collection_date: 2014-04-22 || depth: 0-10m || env_biome: ocean biome [ENVO:01000048] || env_feature: coastal water body [ENVO:02000049] || env_material: water [ENVO:00002006] || geo_loc_name: Japan:Kagoshima Bay || lat_lon: missing || project_name: Development of prediction and control technology for coastal fishery damage by marine microbial analysis || B…	NA
DRR086707	NA	NA	Development of prediction and control technology for coastal fishery damage by marine microbial analysis	NA	sample_name: 140422_Kago3_0-10m_B02 || collection_date: 2014-04-22 || depth: 0-10m || env_biome: ocean biome [ENVO:01000048] || env_feature: coastal water body [ENVO:02000049] || env_material: water [ENVO:00002006] || geo_loc_name: Japan:Kagoshima Bay || lat_lon: missing || project_name: Development of prediction and control technology for coastal fishery damage by marine microbial analysis || Bi…	NA
DRR086708	NA	NA	Development of prediction and control technology for coastal fishery damage by marine microbial analysis	NA	sample_name: 140520_Kago11_0-10m_B02 || collection_date: 2014-05-20 || depth: 0-10m || env_biome: ocean biome [ENVO:01000048] || env_feature: coastal water body [ENVO:02000049] || env_material: water [ENVO:00002006] || geo_loc_name: Japan:Kagoshima Bay || lat_lon: missing || project_name: Development of prediction and control technology for coastal fishery damage by marine microbial analysis || B…	NA
DRR086709	NA	NA	Development of prediction and control technology for coastal fishery damage by marine microbial analysis	NA	sample_name: 140520_Kago3_0-10m_B02 || collection_date: 2014-05-20 || depth: 0-10m || env_biome: ocean biome [ENVO:01000048] || env_feature: coastal water body [ENVO:02000049] || env_material: water [ENVO:00002006] || geo_loc_name: Japan:Kagoshima Bay || lat_lon: missing || project_name: Development of prediction and control technology for coastal fishery damage by marine microbial analysis || Bi…	NA
DRR086710	NA	NA	Development of prediction and control technology for coastal fishery damage by marine microbial analysis	NA	sample_name: 140617_YatsuKG10_0-10m_B02 || collection_date: 2014-06-17 || depth: 0-10m || env_biome: ocean biome [ENVO:01000048] || env_feature: coastal water body [ENVO:02000049] || env_material: water [ENVO:00002006] || geo_loc_name: Japan:South part of Yatsushiro Sea || lat_lon: missing || project_name: Development of prediction and control technology for coastal fishery damage by marine micro…	NA
DRR086711	NA	NA	Development of prediction and control technology for coastal fishery damage by marine microbial analysis	NA	sample_name: 140617_YatsuKG1_0-10m_B02 || collection_date: 2014-06-17 || depth: 0-10m || env_biome: ocean biome [ENVO:01000048] || env_feature: coastal water body [ENVO:02000049] || env_material: water [ENVO:00002006] || geo_loc_name: Japan:South part of Yatsushiro Sea || lat_lon: missing || project_name: Development of prediction and control technology for coastal fishery damage by marine microb…	NA
DRR086712	NA	NA	Development of prediction and control technology for coastal fishery damage by marine microbial analysis	NA	sample_name: 140626_Kago11_0-10m_B02 || collection_date: 2014-06-26 || depth: 0-10m || env_biome: ocean biome [ENVO:01000048] || env_feature: coastal water body [ENVO:02000049] || env_material: water [ENVO:00002006] || geo_loc_name: Japan:Kagoshima Bay || lat_lon: missing || project_name: Development of prediction and control technology for coastal fishery damage by marine microbial analysis || B…	NA
DRR086713	NA	NA	Development of prediction and control technology for coastal fishery damage by marine microbial analysis	NA	sample_name: 140626_Kago11_0-10m_V02thru || collection_date: 2014-06-26 || depth: 0-10m || env_biome: ocean biome [ENVO:01000048] || env_feature: coastal water body [ENVO:02000049] || env_material: water [ENVO:00002006] || geo_loc_name: Japan:Kagoshima Bay || lat_lon: missing || project_name: Development of prediction and control technology for coastal fishery damage by marine microbial analysis …	NA
DRR086714	NA	NA	Development of prediction and control technology for coastal fishery damage by marine microbial analysis	NA	sample_name: 140626_Kago3_0-10m_B02 || collection_date: 2014-06-26 || depth: 0-10m || env_biome: ocean biome [ENVO:01000048] || env_feature: coastal water body [ENVO:02000049] || env_material: water [ENVO:00002006] || geo_loc_name: Japan:Kagoshima Bay || lat_lon: missing || project_name: Development of prediction and control technology for coastal fishery damage by marine microbial analysis || Bi…	NA
DRR086715	NA	NA	Development of prediction and control technology for coastal fishery damage by marine microbial analysis	NA	sample_name: 140626_Kago3_0-10m_V02thru || collection_date: 2014-06-26 || depth: 0-10m || env_biome: ocean biome [ENVO:01000048] || env_feature: coastal water body [ENVO:02000049] || env_material: water [ENVO:00002006] || geo_loc_name: Japan:Kagoshima Bay || lat_lon: missing || project_name: Development of prediction and control technology for coastal fishery damage by marine microbial analysis |…	NA
DRR086716	NA	NA	Development of prediction and control technology for coastal fishery damage by marine microbial analysis	NA	sample_name: 140701_Buzen12_0-5m_B02 || collection_date: 2014-07-01 || depth: 0-5m || env_biome: ocean biome [ENVO:01000048] || env_feature: coastal water body [ENVO:02000049] || env_material: water [ENVO:00002006] || geo_loc_name: Japan:South-west part of Suo-nada Sea || lat_lon: missing || project_name: Development of prediction and control technology for coastal fishery damage by marine microb…	NA
DRR086717	NA	NA	Development of prediction and control technology for coastal fishery damage by marine microbial analysis	NA	sample_name: 140707_Buzen12_0-5m_B02 || collection_date: 2014-07-07 || depth: 0-5m || env_biome: ocean biome [ENVO:01000048] || env_feature: coastal water body [ENVO:02000049] || env_material: water [ENVO:00002006] || geo_loc_name: Japan:South-west part of Suo-nada Sea || lat_lon: missing || project_name: Development of prediction and control technology for coastal fishery damage by marine microb…	NA
DRR086718	NA	NA	Development of prediction and control technology for coastal fishery damage by marine microbial analysis	NA	sample_name: 140708_YatsuKM1_0-10m_B02 || collection_date: 2014-07-08 || depth: 0-10m || env_biome: ocean biome [ENVO:01000048] || env_feature: coastal water body [ENVO:02000049] || env_material: water [ENVO:00002006] || geo_loc_name: Japan:North part of Yatsushiro Sea || lat_lon: missing || project_name: Development of prediction and control technology for coastal fishery damage by marine microb…	NA
DRR086719	NA	NA	Development of prediction and control technology for coastal fishery damage by marine microbial analysis	NA	sample_name: 140708_YatsuKM2_0-10m_B02 || collection_date: 2014-07-08 || depth: 0-10m || env_biome: ocean biome [ENVO:01000048] || env_feature: coastal water body [ENVO:02000049] || env_material: water [ENVO:00002006] || geo_loc_name: Japan:North part of Yatsushiro Sea || lat_lon: missing || project_name: Development of prediction and control technology for coastal fishery damage by marine microb…	NA
DRR086720	NA	NA	Development of prediction and control technology for coastal fishery damage by marine microbial analysis	NA	sample_name: 140714_Ago1_0-9m_B02 || collection_date: 2014-07-14 || depth: 0-9m || env_biome: ocean biome [ENVO:01000048] || env_feature: coastal water body [ENVO:02000049] || env_material: water [ENVO:00002006] || geo_loc_name: Japan:Ago Bay || lat_lon: missing || project_name: Development of prediction and control technology for coastal fishery damage by marine microbial analysis || BioSampleMo…	NA
DRR086721	NA	NA	Development of prediction and control technology for coastal fishery damage by marine microbial analysis	NA	sample_name: 140714_Ago1_0-9m_V02thru || collection_date: 2014-07-14 || depth: 0-9m || env_biome: ocean biome [ENVO:01000048] || env_feature: coastal water body [ENVO:02000049] || env_material: water [ENVO:00002006] || geo_loc_name: Japan:Ago Bay || lat_lon: missing || project_name: Development of prediction and control technology for coastal fishery damage by marine microbial analysis || BioSamp…	NA
DRR086722	NA	NA	Development of prediction and control technology for coastal fishery damage by marine microbial analysis	NA	sample_name: 140714_Ago2_0-20m_B02 || collection_date: 2014-07-14 || depth: 0-20m || env_biome: ocean biome [ENVO:01000048] || env_feature: coastal water body [ENVO:02000049] || env_material: water [ENVO:00002006] || geo_loc_name: Japan:Ago Bay || lat_lon: missing || project_name: Development of prediction and control technology for coastal fishery damage by marine microbial analysis || BioSample…	NA
DRR086723	NA	NA	Development of prediction and control technology for coastal fishery damage by marine microbial analysis	NA	sample_name: 140714_Ago2_0-20m_V02thru || collection_date: 2014-07-14 || depth: 0-20m || env_biome: ocean biome [ENVO:01000048] || env_feature: coastal water body [ENVO:02000049] || env_material: water [ENVO:00002006] || geo_loc_name: Japan:Ago Bay || lat_lon: missing || project_name: Development of prediction and control technology for coastal fishery damage by marine microbial analysis || BioSa…	NA
DRR086724	NA	NA	Development of prediction and control technology for coastal fishery damage by marine microbial analysis	NA	sample_name: 140715_Osak15_0-10m_B02 || collection_date: 2014-07-15 || depth: 0-10m || env_biome: ocean biome [ENVO:01000048] || env_feature: coastal water body [ENVO:02000049] || env_material: water [ENVO:00002006] || geo_loc_name: Japan:Osaka Bay || lat_lon: missing || project_name: Development of prediction and control technology for coastal fishery damage by marine microbial analysis || BioSa…	NA
DRR086725	NA	NA	Development of prediction and control technology for coastal fishery damage by marine microbial analysis	NA	sample_name: 140715_Osak16_0-10m_B02 || collection_date: 2014-07-15 || depth: 0-10m || env_biome: ocean biome [ENVO:01000048] || env_feature: coastal water body [ENVO:02000049] || env_material: water [ENVO:00002006] || geo_loc_name: Japan:Osaka Bay || lat_lon: missing || project_name: Development of prediction and control technology for coastal fishery damage by marine microbial analysis || BioSa…	NA
DRR086726	NA	NA	Development of prediction and control technology for coastal fishery damage by marine microbial analysis	NA	sample_name: 140715_YatsuKG10_0-10m_B02 || collection_date: 2014-07-15 || depth: 0-10m || env_biome: ocean biome [ENVO:01000048] || env_feature: coastal water body [ENVO:02000049] || env_material: water [ENVO:00002006] || geo_loc_name: Japan:South part of Yatsushiro Sea || lat_lon: missing || project_name: Development of prediction and control technology for coastal fishery damage by marine micro…	NA
DRR086727	NA	NA	Development of prediction and control technology for coastal fishery damage by marine microbial analysis	NA	sample_name: 140715_YatsuKG10_0-10m_V02thru || collection_date: 2014-07-15 || depth: 0-10m || env_biome: ocean biome [ENVO:01000048] || env_feature: coastal water body [ENVO:02000049] || env_material: water [ENVO:00002006] || geo_loc_name: Japan:South part of Yatsushiro Sea || lat_lon: missing || project_name: Development of prediction and control technology for coastal fishery damage by marine m…	NA
DRR086728	NA	NA	Development of prediction and control technology for coastal fishery damage by marine microbial analysis	NA	sample_name: 140715_YatsuKG1_0-10m_B02 || collection_date: 2014-07-15 || depth: 0-10m || env_biome: ocean biome [ENVO:01000048] || env_feature: coastal water body [ENVO:02000049] || env_material: water [ENVO:00002006] || geo_loc_name: Japan:South part of Yatsushiro Sea || lat_lon: missing || project_name: Development of prediction and control technology for coastal fishery damage by marine microb…	NA
DRR086729	NA	NA	Development of prediction and control technology for coastal fishery damage by marine microbial analysis	NA	sample_name: 140715_YatsuKG1_0-10m_V02thru || collection_date: 2014-07-15 || depth: 0-10m || env_biome: ocean biome [ENVO:01000048] || env_feature: coastal water body [ENVO:02000049] || env_material: water [ENVO:00002006] || geo_loc_name: Japan:South part of Yatsushiro Sea || lat_lon: missing || project_name: Development of prediction and control technology for coastal fishery damage by marine mi…	NA
DRR086730	NA	NA	Development of prediction and control technology for coastal fishery damage by marine microbial analysis	NA	sample_name: 140715_YatsuKM1_0-10m_B02 || collection_date: 2014-07-15 || depth: 0-10m || env_biome: ocean biome [ENVO:01000048] || env_feature: coastal water body [ENVO:02000049] || env_material: water [ENVO:00002006] || geo_loc_name: Japan:North part of Yatsushiro Sea || lat_lon: missing || project_name: Development of prediction and control technology for coastal fishery damage by marine microb…	NA
DRR086731	NA	NA	Development of prediction and control technology for coastal fishery damage by marine microbial analysis	NA	sample_name: 140715_YatsuKM1_0-10m_V02thru || collection_date: 2014-07-15 || depth: 0-10m || env_biome: ocean biome [ENVO:01000048] || env_feature: coastal water body [ENVO:02000049] || env_material: water [ENVO:00002006] || geo_loc_name: Japan:North part of Yatsushiro Sea || lat_lon: missing || project_name: Development of prediction and control technology for coastal fishery damage by marine mi…	NA
DRR086732	NA	NA	Development of prediction and control technology for coastal fishery damage by marine microbial analysis	NA	sample_name: 140715_YatsuKM2_0-10m_B02 || collection_date: 2014-07-15 || depth: 0-10m || env_biome: ocean biome [ENVO:01000048] || env_feature: coastal water body [ENVO:02000049] || env_material: water [ENVO:00002006] || geo_loc_name: Japan:North part of Yatsushiro Sea || lat_lon: missing || project_name: Development of prediction and control technology for coastal fishery damage by marine microb…	NA
DRR086733	NA	NA	Development of prediction and control technology for coastal fishery damage by marine microbial analysis	NA	sample_name: 140715_YatsuKM2_0-10m_V02thru || collection_date: 2014-07-15 || depth: 0-10m || env_biome: ocean biome [ENVO:01000048] || env_feature: coastal water body [ENVO:02000049] || env_material: water [ENVO:00002006] || geo_loc_name: Japan:North part of Yatsushiro Sea || lat_lon: missing || project_name: Development of prediction and control technology for coastal fishery damage by marine mi…	NA
DRR086734	NA	NA	Development of prediction and control technology for coastal fishery damage by marine microbial analysis	NA	sample_name: 140716_Buzen12_0-5m_B02 || collection_date: 2014-07-16 || depth: 0-5m || env_biome: ocean biome [ENVO:01000048] || env_feature: coastal water body [ENVO:02000049] || env_material: water [ENVO:00002006] || geo_loc_name: Japan:South-west part of Suo-nada Sea || lat_lon: missing || project_name: Development of prediction and control technology for coastal fishery damage by marine microb…	NA
DRR086735	NA	NA	Development of prediction and control technology for coastal fishery damage by marine microbial analysis	NA	sample_name: 140717_Ariake4_0-10m_B02 || collection_date: 2014-07-17 || depth: 0-10m || env_biome: ocean biome [ENVO:01000048] || env_feature: coastal water body [ENVO:02000049] || env_material: water [ENVO:00002006] || geo_loc_name: Japan:Ariake Sea || lat_lon: missing || project_name: Development of prediction and control technology for coastal fishery damage by marine microbial analysis || Bio…	NA
DRR086736	NA	NA	Development of prediction and control technology for coastal fishery damage by marine microbial analysis	NA	sample_name: 140717_Ariake4_0-10m_V02thru || collection_date: 2014-07-17 || depth: 0-10m || env_biome: ocean biome [ENVO:01000048] || env_feature: coastal water body [ENVO:02000049] || env_material: water [ENVO:00002006] || geo_loc_name: Japan:Ariake Sea || lat_lon: missing || project_name: Development of prediction and control technology for coastal fishery damage by marine microbial analysis ||…	NA
DRR086737	NA	NA	Development of prediction and control technology for coastal fishery damage by marine microbial analysis	NA	sample_name: 140717_Ariake8_0-10m_B02 || collection_date: 2014-07-17 || depth: 0-10m || env_biome: ocean biome [ENVO:01000048] || env_feature: coastal water body [ENVO:02000049] || env_material: water [ENVO:00002006] || geo_loc_name: Japan:Ariake Sea || lat_lon: missing || project_name: Development of prediction and control technology for coastal fishery damage by marine microbial analysis || Bio…	NA
DRR086738	NA	NA	Development of prediction and control technology for coastal fishery damage by marine microbial analysis	NA	sample_name: 140717_Ariake8_0-10m_V02thru || collection_date: 2014-07-17 || depth: 0-10m || env_biome: ocean biome [ENVO:01000048] || env_feature: coastal water body [ENVO:02000049] || env_material: water [ENVO:00002006] || geo_loc_name: Japan:Ariake Sea || lat_lon: missing || project_name: Development of prediction and control technology for coastal fishery damage by marine microbial analysis ||…	NA
DRR086739	NA	NA	Development of prediction and control technology for coastal fishery damage by marine microbial analysis	NA	sample_name: 140722_Buzen12_0-5m_B02 || collection_date: 2014-07-22 || depth: 0-5m || env_biome: ocean biome [ENVO:01000048] || env_feature: coastal water body [ENVO:02000049] || env_material: water [ENVO:00002006] || geo_loc_name: Japan:South-west part of Suo-nada Sea || lat_lon: missing || project_name: Development of prediction and control technology for coastal fishery damage by marine microb…	NA
DRR086740	NA	NA	Development of prediction and control technology for coastal fishery damage by marine microbial analysis	NA	sample_name: 140728_Buzen12_0-5m_B02 || collection_date: 2014-07-28 || depth: 0-5m || env_biome: ocean biome [ENVO:01000048] || env_feature: coastal water body [ENVO:02000049] || env_material: water [ENVO:00002006] || geo_loc_name: Japan:South-west part of Suo-nada Sea || lat_lon: missing || project_name: Development of prediction and control technology for coastal fishery damage by marine microb…	NA
DRR086741	NA	NA	Development of prediction and control technology for coastal fishery damage by marine microbial analysis	NA	sample_name: 140805_Buzen12_0-5m_B02 || collection_date: 2014-08-05 || depth: 0-5m || env_biome: ocean biome [ENVO:01000048] || env_feature: coastal water body [ENVO:02000049] || env_material: water [ENVO:00002006] || geo_loc_name: Japan:South-west part of Suo-nada Sea || lat_lon: missing || project_name: Development of prediction and control technology for coastal fishery damage by marine microb…	NA
DRR086742	NA	NA	Development of prediction and control technology for coastal fishery damage by marine microbial analysis	NA	sample_name: 140819_Ariake4_0-10m_B02 || collection_date: 2014-08-19 || depth: 0-10m || env_biome: ocean biome [ENVO:01000048] || env_feature: coastal water body [ENVO:02000049] || env_material: water [ENVO:00002006] || geo_loc_name: Japan:Ariake Sea || lat_lon: missing || project_name: Development of prediction and control technology for coastal fishery damage by marine microbial analysis || Bio…	NA
DRR086743	NA	NA	Development of prediction and control technology for coastal fishery damage by marine microbial analysis	NA	sample_name: 140819_Ariake4_0-10m_V02thru || collection_date: 2014-08-19 || depth: 0-10m || env_biome: ocean biome [ENVO:01000048] || env_feature: coastal water body [ENVO:02000049] || env_material: water [ENVO:00002006] || geo_loc_name: Japan:Ariake Sea || lat_lon: missing || project_name: Development of prediction and control technology for coastal fishery damage by marine microbial analysis ||…	NA
DRR086744	NA	NA	Development of prediction and control technology for coastal fishery damage by marine microbial analysis	NA	sample_name: 140819_Ariake8_0-10m_B02 || collection_date: 2014-08-19 || depth: 0-10m || env_biome: ocean biome [ENVO:01000048] || env_feature: coastal water body [ENVO:02000049] || env_material: water [ENVO:00002006] || geo_loc_name: Japan:Ariake Sea || lat_lon: missing || project_name: Development of prediction and control technology for coastal fishery damage by marine microbial analysis || Bio…	NA
DRR086745	NA	NA	Development of prediction and control technology for coastal fishery damage by marine microbial analysis	NA	sample_name: 140819_Ariake8_0-10m_V02thru || collection_date: 2014-08-19 || depth: 0-10m || env_biome: ocean biome [ENVO:01000048] || env_feature: coastal water body [ENVO:02000049] || env_material: water [ENVO:00002006] || geo_loc_name: Japan:Ariake Sea || lat_lon: missing || project_name: Development of prediction and control technology for coastal fishery damage by marine microbial analysis ||…	NA
DRR086746	NA	NA	Development of prediction and control technology for coastal fishery damage by marine microbial analysis	NA	sample_name: 140904_Ariake4_0-10m_B02 || collection_date: 2014-09-04 || depth: 0-10m || env_biome: ocean biome [ENVO:01000048] || env_feature: coastal water body [ENVO:02000049] || env_material: water [ENVO:00002006] || geo_loc_name: Japan:Ariake Sea || lat_lon: missing || project_name: Development of prediction and control technology for coastal fishery damage by marine microbial analysis || Bio…	NA
DRR086747	NA	NA	Development of prediction and control technology for coastal fishery damage by marine microbial analysis	NA	sample_name: 140904_Ariake4_0-10m_V02thru || collection_date: 2014-09-04 || depth: 0-10m || env_biome: ocean biome [ENVO:01000048] || env_feature: coastal water body [ENVO:02000049] || env_material: water [ENVO:00002006] || geo_loc_name: Japan:Ariake Sea || lat_lon: missing || project_name: Development of prediction and control technology for coastal fishery damage by marine microbial analysis ||…	NA
DRR086748	NA	NA	Development of prediction and control technology for coastal fishery damage by marine microbial analysis	NA	sample_name: 140904_Ariake8_0-10m_B02 || collection_date: 2014-09-04 || depth: 0-10m || env_biome: ocean biome [ENVO:01000048] || env_feature: coastal water body [ENVO:02000049] || env_material: water [ENVO:00002006] || geo_loc_name: Japan:Ariake Sea || lat_lon: missing || project_name: Development of prediction and control technology for coastal fishery damage by marine microbial analysis || Bio…	NA
DRR086749	NA	NA	Development of prediction and control technology for coastal fishery damage by marine microbial analysis	NA	sample_name: 140904_Ariake8_0-10m_V02thru || collection_date: 2014-09-04 || depth: 0-10m || env_biome: ocean biome [ENVO:01000048] || env_feature: coastal water body [ENVO:02000049] || env_material: water [ENVO:00002006] || geo_loc_name: Japan:Ariake Sea || lat_lon: missing || project_name: Development of prediction and control technology for coastal fishery damage by marine microbial analysis ||…	NA
DRR086750	NA	NA	Development of prediction and control technology for coastal fishery damage by marine microbial analysis	NA	sample_name: 140918_Ariake4_0-10m_B02 || collection_date: 2014-09-18 || depth: 0-10m || env_biome: ocean biome [ENVO:01000048] || env_feature: coastal water body [ENVO:02000049] || env_material: water [ENVO:00002006] || geo_loc_name: Japan:Ariake Sea || lat_lon: missing || project_name: Development of prediction and control technology for coastal fishery damage by marine microbial analysis || Bio…	NA
DRR086751	NA	NA	Development of prediction and control technology for coastal fishery damage by marine microbial analysis	NA	sample_name: 140918_Ariake4_0-10m_V02thru || collection_date: 2014-09-18 || depth: 0-10m || env_biome: ocean biome [ENVO:01000048] || env_feature: coastal water body [ENVO:02000049] || env_material: water [ENVO:00002006] || geo_loc_name: Japan:Ariake Sea || lat_lon: missing || project_name: Development of prediction and control technology for coastal fishery damage by marine microbial analysis ||…	NA
DRR086752	NA	NA	Development of prediction and control technology for coastal fishery damage by marine microbial analysis	NA	sample_name: 140918_Ariake8_0-10m_B02 || collection_date: 2014-09-18 || depth: 0-10m || env_biome: ocean biome [ENVO:01000048] || env_feature: coastal water body [ENVO:02000049] || env_material: water [ENVO:00002006] || geo_loc_name: Japan:Ariake Sea || lat_lon: missing || project_name: Development of prediction and control technology for coastal fishery damage by marine microbial analysis || Bio…	NA
DRR086753	NA	NA	Development of prediction and control technology for coastal fishery damage by marine microbial analysis	NA	sample_name: 140918_Ariake8_0-10m_V02thru || collection_date: 2014-09-18 || depth: 0-10m || env_biome: ocean biome [ENVO:01000048] || env_feature: coastal water body [ENVO:02000049] || env_material: water [ENVO:00002006] || geo_loc_name: Japan:Ariake Sea || lat_lon: missing || project_name: Development of prediction and control technology for coastal fishery damage by marine microbial analysis ||…	NA
DRR086754	NA	NA	Development of prediction and control technology for coastal fishery damage by marine microbial analysis	NA	sample_name: 150407_Kago11_0-10m_B02 || collection_date: 2015-04-07 || depth: 0-10m || env_biome: ocean biome [ENVO:01000048] || env_feature: coastal water body [ENVO:02000049] || env_material: water [ENVO:00002006] || geo_loc_name: Japan:Kagoshima Bay || lat_lon: missing || project_name: Development of prediction and control technology for coastal fishery damage by marine microbial analysis || B…	NA
DRR086755	NA	NA	Development of prediction and control technology for coastal fishery damage by marine microbial analysis	NA	sample_name: 150420_Kago11_0-10m_B02 || collection_date: 2015-04-20 || depth: 0-10m || env_biome: ocean biome [ENVO:01000048] || env_feature: coastal water body [ENVO:02000049] || env_material: water [ENVO:00002006] || geo_loc_name: Japan:Kagoshima Bay || lat_lon: missing || project_name: Development of prediction and control technology for coastal fishery damage by marine microbial analysis || B…	NA
DRR086756	NA	NA	Development of prediction and control technology for coastal fishery damage by marine microbial analysis	NA	sample_name: 150420_Kago11_0-10m_V02thru || collection_date: 2015-04-20 || depth: 0-10m || env_biome: ocean biome [ENVO:01000048] || env_feature: coastal water body [ENVO:02000049] || env_material: water [ENVO:00002006] || geo_loc_name: Japan:Kagoshima Bay || lat_lon: missing || project_name: Development of prediction and control technology for coastal fishery damage by marine microbial analysis …	NA
DRR086757	NA	NA	Development of prediction and control technology for coastal fishery damage by marine microbial analysis	NA	sample_name: 150420_Kago3_0-10m_B02 || collection_date: 2015-04-20 || depth: 0-10m || env_biome: ocean biome [ENVO:01000048] || env_feature: coastal water body [ENVO:02000049] || env_material: water [ENVO:00002006] || geo_loc_name: Japan:Kagoshima Bay || lat_lon: missing || project_name: Development of prediction and control technology for coastal fishery damage by marine microbial analysis || Bi…	NA
DRR086758	NA	NA	Development of prediction and control technology for coastal fishery damage by marine microbial analysis	NA	sample_name: 150420_Kago3_0-10m_V02thru || collection_date: 2015-04-20 || depth: 0-10m || env_biome: ocean biome [ENVO:01000048] || env_feature: coastal water body [ENVO:02000049] || env_material: water [ENVO:00002006] || geo_loc_name: Japan:Kagoshima Bay || lat_lon: missing || project_name: Development of prediction and control technology for coastal fishery damage by marine microbial analysis |…	NA
DRR086759	NA	NA	Development of prediction and control technology for coastal fishery damage by marine microbial analysis	NA	sample_name: 150519_Kago11_0-10m_B02 || collection_date: 2015-05-19 || depth: 0-10m || env_biome: ocean biome [ENVO:01000048] || env_feature: coastal water body [ENVO:02000049] || env_material: water [ENVO:00002006] || geo_loc_name: Japan:Kagoshima Bay || lat_lon: missing || project_name: Development of prediction and control technology for coastal fishery damage by marine microbial analysis || B…	NA
DRR086760	NA	NA	Development of prediction and control technology for coastal fishery damage by marine microbial analysis	NA	sample_name: 150519_Kago11_0-10m_V02thru || collection_date: 2015-05-19 || depth: 0-10m || env_biome: ocean biome [ENVO:01000048] || env_feature: coastal water body [ENVO:02000049] || env_material: water [ENVO:00002006] || geo_loc_name: Japan:Kagoshima Bay || lat_lon: missing || project_name: Development of prediction and control technology for coastal fishery damage by marine microbial analysis …	NA
DRR086761	NA	NA	Development of prediction and control technology for coastal fishery damage by marine microbial analysis	NA	sample_name: 150519_Kago3_0-10m_B02 || collection_date: 2015-05-19 || depth: 0-10m || env_biome: ocean biome [ENVO:01000048] || env_feature: coastal water body [ENVO:02000049] || env_material: water [ENVO:00002006] || geo_loc_name: Japan:Kagoshima Bay || lat_lon: missing || project_name: Development of prediction and control technology for coastal fishery damage by marine microbial analysis || Bi…	NA
DRR086762	NA	NA	Development of prediction and control technology for coastal fishery damage by marine microbial analysis	NA	sample_name: 150519_Kago3_0-10m_V02thru || collection_date: 2015-05-19 || depth: 0-10m || env_biome: ocean biome [ENVO:01000048] || env_feature: coastal water body [ENVO:02000049] || env_material: water [ENVO:00002006] || geo_loc_name: Japan:Kagoshima Bay || lat_lon: missing || project_name: Development of prediction and control technology for coastal fishery damage by marine microbial analysis |…	NA
DRR086763	NA	NA	Development of prediction and control technology for coastal fishery damage by marine microbial analysis	NA	sample_name: 150601_Kago11_0-10m_B02 || collection_date: 2015-06-01 || depth: 0-10m || env_biome: ocean biome [ENVO:01000048] || env_feature: coastal water body [ENVO:02000049] || env_material: water [ENVO:00002006] || geo_loc_name: Japan:Kagoshima Bay || lat_lon: missing || project_name: Development of prediction and control technology for coastal fishery damage by marine microbial analysis || B…	NA
DRR086764	NA	NA	Development of prediction and control technology for coastal fishery damage by marine microbial analysis	NA	sample_name: 150616_YatsuKG10_0-10m_B02 || collection_date: 2015-06-16 || depth: 0-10m || env_biome: ocean biome [ENVO:01000048] || env_feature: coastal water body [ENVO:02000049] || env_material: water [ENVO:00002006] || geo_loc_name: Japan:South part of Yatsushiro Sea || lat_lon: missing || project_name: Development of prediction and control technology for coastal fishery damage by marine micro…	NA
DRR086765	NA	NA	Development of prediction and control technology for coastal fishery damage by marine microbial analysis	NA	sample_name: 150616_YatsuKG10_0-10m_V02thru || collection_date: 2015-06-16 || depth: 0-10m || env_biome: ocean biome [ENVO:01000048] || env_feature: coastal water body [ENVO:02000049] || env_material: water [ENVO:00002006] || geo_loc_name: Japan:South part of Yatsushiro Sea || lat_lon: missing || project_name: Development of prediction and control technology for coastal fishery damage by marine m…	NA
DRR086766	NA	NA	Development of prediction and control technology for coastal fishery damage by marine microbial analysis	NA	sample_name: 150616_YatsuKG1_0-10m_B02 || collection_date: 2015-06-16 || depth: 0-10m || env_biome: ocean biome [ENVO:01000048] || env_feature: coastal water body [ENVO:02000049] || env_material: water [ENVO:00002006] || geo_loc_name: Japan:South part of Yatsushiro Sea || lat_lon: missing || project_name: Development of prediction and control technology for coastal fishery damage by marine microb…	NA
DRR086767	NA	NA	Development of prediction and control technology for coastal fishery damage by marine microbial analysis	NA	sample_name: 150616_YatsuKG1_0-10m_V02thru || collection_date: 2015-06-16 || depth: 0-10m || env_biome: ocean biome [ENVO:01000048] || env_feature: coastal water body [ENVO:02000049] || env_material: water [ENVO:00002006] || geo_loc_name: Japan:South part of Yatsushiro Sea || lat_lon: missing || project_name: Development of prediction and control technology for coastal fishery damage by marine mi…	NA
DRR086768	NA	NA	Development of prediction and control technology for coastal fishery damage by marine microbial analysis	NA	sample_name: 150625_Kago11_0-10m_B02 || collection_date: 2015-06-25 || depth: 0-10m || env_biome: ocean biome [ENVO:01000048] || env_feature: coastal water body [ENVO:02000049] || env_material: water [ENVO:00002006] || geo_loc_name: Japan:Kagoshima Bay || lat_lon: missing || project_name: Development of prediction and control technology for coastal fishery damage by marine microbial analysis || B…	NA
DRR086769	NA	NA	Development of prediction and control technology for coastal fishery damage by marine microbial analysis	NA	sample_name: 150625_Kago11_0-10m_V02thru || collection_date: 2015-06-25 || depth: 0-10m || env_biome: ocean biome [ENVO:01000048] || env_feature: coastal water body [ENVO:02000049] || env_material: water [ENVO:00002006] || geo_loc_name: Japan:Kagoshima Bay || lat_lon: missing || project_name: Development of prediction and control technology for coastal fishery damage by marine microbial analysis …	NA
DRR086770	NA	NA	Development of prediction and control technology for coastal fishery damage by marine microbial analysis	NA	sample_name: 150625_Kago3_0-10m_B02 || collection_date: 2015-06-25 || depth: 0-10m || env_biome: ocean biome [ENVO:01000048] || env_feature: coastal water body [ENVO:02000049] || env_material: water [ENVO:00002006] || geo_loc_name: Japan:Kagoshima Bay || lat_lon: missing || project_name: Development of prediction and control technology for coastal fishery damage by marine microbial analysis || Bi…	NA
DRR086771	NA	NA	Development of prediction and control technology for coastal fishery damage by marine microbial analysis	NA	sample_name: 150625_Kago3_0-10m_V02thru || collection_date: 2015-06-25 || depth: 0-10m || env_biome: ocean biome [ENVO:01000048] || env_feature: coastal water body [ENVO:02000049] || env_material: water [ENVO:00002006] || geo_loc_name: Japan:Kagoshima Bay || lat_lon: missing || project_name: Development of prediction and control technology for coastal fishery damage by marine microbial analysis |…	NA
DRR086772	NA	NA	Development of prediction and control technology for coastal fishery damage by marine microbial analysis	NA	sample_name: 150703_Buzen12_0-5m_B02 || collection_date: 2015-07-03 || depth: 0-5m || env_biome: ocean biome [ENVO:01000048] || env_feature: coastal water body [ENVO:02000049] || env_material: water [ENVO:00002006] || geo_loc_name: Japan:South-west part of Suo-nada Sea || lat_lon: missing || project_name: Development of prediction and control technology for coastal fishery damage by marine microb…	NA
DRR086773	NA	NA	Development of prediction and control technology for coastal fishery damage by marine microbial analysis	NA	sample_name: 150706_Buzen12_0-5m_B02 || collection_date: 2015-07-06 || depth: 0-5m || env_biome: ocean biome [ENVO:01000048] || env_feature: coastal water body [ENVO:02000049] || env_material: water [ENVO:00002006] || geo_loc_name: Japan:South-west part of Suo-nada Sea || lat_lon: missing || project_name: Development of prediction and control technology for coastal fishery damage by marine microb…	NA
DRR086774	NA	NA	Development of prediction and control technology for coastal fishery damage by marine microbial analysis	NA	sample_name: 150706_UraEx1_2m_B02 || collection_date: 2015-07-06 || depth: 2m || env_biome: ocean biome [ENVO:01000048] || env_feature: coastal water body [ENVO:02000049] || env_material: water [ENVO:00002006] || geo_loc_name: Japan:Uranouchi Bay || lat_lon: missing || project_name: Development of prediction and control technology for coastal fishery damage by marine microbial analysis || BioSamp…	NA
DRR086775	NA	NA	Development of prediction and control technology for coastal fishery damage by marine microbial analysis	NA	sample_name: 150706_UraEx1_2m_V02thru || collection_date: 2015-07-06 || depth: 2m || env_biome: ocean biome [ENVO:01000048] || env_feature: coastal water body [ENVO:02000049] || env_material: water [ENVO:00002006] || geo_loc_name: Japan:Uranouchi Bay || lat_lon: missing || project_name: Development of prediction and control technology for coastal fishery damage by marine microbial analysis || Bio…	NA
DRR086776	NA	NA	Development of prediction and control technology for coastal fishery damage by marine microbial analysis	NA	sample_name: 150706_UraEx2_2m_B02 || collection_date: 2015-07-06 || depth: 2m || env_biome: ocean biome [ENVO:01000048] || env_feature: coastal water body [ENVO:02000049] || env_material: water [ENVO:00002006] || geo_loc_name: Japan:Uranouchi Bay || lat_lon: missing || project_name: Development of prediction and control technology for coastal fishery damage by marine microbial analysis || BioSamp…	NA
DRR086777	NA	NA	Development of prediction and control technology for coastal fishery damage by marine microbial analysis	NA	sample_name: 150706_UraEx2_2m_V02thru || collection_date: 2015-07-06 || depth: 2m || env_biome: ocean biome [ENVO:01000048] || env_feature: coastal water body [ENVO:02000049] || env_material: water [ENVO:00002006] || geo_loc_name: Japan:Uranouchi Bay || lat_lon: missing || project_name: Development of prediction and control technology for coastal fishery damage by marine microbial analysis || Bio…	NA
DRR086778	NA	NA	Development of prediction and control technology for coastal fishery damage by marine microbial analysis	NA	sample_name: 150706_UraEx3_2m_B02 || collection_date: 2015-07-06 || depth: 2m || env_biome: ocean biome [ENVO:01000048] || env_feature: coastal water body [ENVO:02000049] || env_material: water [ENVO:00002006] || geo_loc_name: Japan:Uranouchi Bay || lat_lon: missing || project_name: Development of prediction and control technology for coastal fishery damage by marine microbial analysis || BioSamp…	NA
DRR086779	NA	NA	Development of prediction and control technology for coastal fishery damage by marine microbial analysis	NA	sample_name: 150706_UraEx3_2m_V02thru || collection_date: 2015-07-06 || depth: 2m || env_biome: ocean biome [ENVO:01000048] || env_feature: coastal water body [ENVO:02000049] || env_material: water [ENVO:00002006] || geo_loc_name: Japan:Uranouchi Bay || lat_lon: missing || project_name: Development of prediction and control technology for coastal fishery damage by marine microbial analysis || Bio…	NA
DRR086780	NA	NA	Development of prediction and control technology for coastal fishery damage by marine microbial analysis	NA	sample_name: 150707_YatsuKM1_0-10m_B02 || collection_date: 2015-07-07 || depth: 0-10m || env_biome: ocean biome [ENVO:01000048] || env_feature: coastal water body [ENVO:02000049] || env_material: water [ENVO:00002006] || geo_loc_name: Japan:North part of Yatsushiro Sea || lat_lon: missing || project_name: Development of prediction and control technology for coastal fishery damage by marine microb…	NA
DRR086781	NA	NA	Development of prediction and control technology for coastal fishery damage by marine microbial analysis	NA	sample_name: 150707_YatsuKM1_0-10m_V02thru || collection_date: 2015-07-07 || depth: 0-10m || env_biome: ocean biome [ENVO:01000048] || env_feature: coastal water body [ENVO:02000049] || env_material: water [ENVO:00002006] || geo_loc_name: Japan:North part of Yatsushiro Sea || lat_lon: missing || project_name: Development of prediction and control technology for coastal fishery damage by marine mi…	NA
DRR086782	NA	NA	Development of prediction and control technology for coastal fishery damage by marine microbial analysis	NA	sample_name: 150707_YatsuKM2_0-10m_B02 || collection_date: 2015-07-07 || depth: 0-10m || env_biome: ocean biome [ENVO:01000048] || env_feature: coastal water body [ENVO:02000049] || env_material: water [ENVO:00002006] || geo_loc_name: Japan:North part of Yatsushiro Sea || lat_lon: missing || project_name: Development of prediction and control technology for coastal fishery damage by marine microb…	NA
DRR086783	NA	NA	Development of prediction and control technology for coastal fishery damage by marine microbial analysis	NA	sample_name: 150707_YatsuKM2_0-10m_V02thru || collection_date: 2015-07-07 || depth: 0-10m || env_biome: ocean biome [ENVO:01000048] || env_feature: coastal water body [ENVO:02000049] || env_material: water [ENVO:00002006] || geo_loc_name: Japan:North part of Yatsushiro Sea || lat_lon: missing || project_name: Development of prediction and control technology for coastal fishery damage by marine mi…	NA
DRR086784	NA	NA	Development of prediction and control technology for coastal fishery damage by marine microbial analysis	NA	sample_name: 150708_UraEx1_2m_B02 || collection_date: 2015-07-08 || depth: 2m || env_biome: ocean biome [ENVO:01000048] || env_feature: coastal water body [ENVO:02000049] || env_material: water [ENVO:00002006] || geo_loc_name: Japan:Uranouchi Bay || lat_lon: missing || project_name: Development of prediction and control technology for coastal fishery damage by marine microbial analysis || BioSamp…	NA
DRR086785	NA	NA	Development of prediction and control technology for coastal fishery damage by marine microbial analysis	NA	sample_name: 150708_UraEx1_2m_V02thru || collection_date: 2015-07-08 || depth: 2m || env_biome: ocean biome [ENVO:01000048] || env_feature: coastal water body [ENVO:02000049] || env_material: water [ENVO:00002006] || geo_loc_name: Japan:Uranouchi Bay || lat_lon: missing || project_name: Development of prediction and control technology for coastal fishery damage by marine microbial analysis || Bio…	NA
DRR086786	NA	NA	Development of prediction and control technology for coastal fishery damage by marine microbial analysis	NA	sample_name: 150708_UraEx2_2m_B02 || collection_date: 2015-07-08 || depth: 2m || env_biome: ocean biome [ENVO:01000048] || env_feature: coastal water body [ENVO:02000049] || env_material: water [ENVO:00002006] || geo_loc_name: Japan:Uranouchi Bay || lat_lon: missing || project_name: Development of prediction and control technology for coastal fishery damage by marine microbial analysis || BioSamp…	NA
DRR086787	NA	NA	Development of prediction and control technology for coastal fishery damage by marine microbial analysis	NA	sample_name: 150708_UraEx2_2m_V02thru || collection_date: 2015-07-08 || depth: 2m || env_biome: ocean biome [ENVO:01000048] || env_feature: coastal water body [ENVO:02000049] || env_material: water [ENVO:00002006] || geo_loc_name: Japan:Uranouchi Bay || lat_lon: missing || project_name: Development of prediction and control technology for coastal fishery damage by marine microbial analysis || Bio…	NA
DRR086788	NA	NA	Development of prediction and control technology for coastal fishery damage by marine microbial analysis	NA	sample_name: 150708_UraEx3_2m_B02 || collection_date: 2015-07-08 || depth: 2m || env_biome: ocean biome [ENVO:01000048] || env_feature: coastal water body [ENVO:02000049] || env_material: water [ENVO:00002006] || geo_loc_name: Japan:Uranouchi Bay || lat_lon: missing || project_name: Development of prediction and control technology for coastal fishery damage by marine microbial analysis || BioSamp…	NA
DRR086789	NA	NA	Development of prediction and control technology for coastal fishery damage by marine microbial analysis	NA	sample_name: 150708_UraEx3_2m_V02thru || collection_date: 2015-07-08 || depth: 2m || env_biome: ocean biome [ENVO:01000048] || env_feature: coastal water body [ENVO:02000049] || env_material: water [ENVO:00002006] || geo_loc_name: Japan:Uranouchi Bay || lat_lon: missing || project_name: Development of prediction and control technology for coastal fishery damage by marine microbial analysis || Bio…	NA
DRR086790	NA	NA	Development of prediction and control technology for coastal fishery damage by marine microbial analysis	NA	sample_name: 150714_Buzen12_0-5m_B02 || collection_date: 2015-07-14 || depth: 0-5m || env_biome: ocean biome [ENVO:01000048] || env_feature: coastal water body [ENVO:02000049] || env_material: water [ENVO:00002006] || geo_loc_name: Japan:South-west part of Suo-nada Sea || lat_lon: missing || project_name: Development of prediction and control technology for coastal fishery damage by marine microb…	NA
DRR086791	NA	NA	Development of prediction and control technology for coastal fishery damage by marine microbial analysis	NA	sample_name: 150722_UraEx1_2m_B02 || collection_date: 2015-07-22 || depth: 2m || env_biome: ocean biome [ENVO:01000048] || env_feature: coastal water body [ENVO:02000049] || env_material: water [ENVO:00002006] || geo_loc_name: Japan:Uranouchi Bay || lat_lon: missing || project_name: Development of prediction and control technology for coastal fishery damage by marine microbial analysis || BioSamp…	NA
DRR086792	NA	NA	Development of prediction and control technology for coastal fishery damage by marine microbial analysis	NA	sample_name: 150722_UraEx1_2m_V02thru || collection_date: 2015-07-22 || depth: 2m || env_biome: ocean biome [ENVO:01000048] || env_feature: coastal water body [ENVO:02000049] || env_material: water [ENVO:00002006] || geo_loc_name: Japan:Uranouchi Bay || lat_lon: missing || project_name: Development of prediction and control technology for coastal fishery damage by marine microbial analysis || Bio…	NA
DRR086793	NA	NA	Development of prediction and control technology for coastal fishery damage by marine microbial analysis	NA	sample_name: 150722_UraEx4_2m_B02 || collection_date: 2015-07-22 || depth: 2m || env_biome: ocean biome [ENVO:01000048] || env_feature: coastal water body [ENVO:02000049] || env_material: water [ENVO:00002006] || geo_loc_name: Japan:Uranouchi Bay || lat_lon: missing || project_name: Development of prediction and control technology for coastal fishery damage by marine microbial analysis || BioSamp…	NA
DRR086794	NA	NA	Development of prediction and control technology for coastal fishery damage by marine microbial analysis	NA	sample_name: 150722_UraEx4_2m_V02thru || collection_date: 2015-07-22 || depth: 2m || env_biome: ocean biome [ENVO:01000048] || env_feature: coastal water body [ENVO:02000049] || env_material: water [ENVO:00002006] || geo_loc_name: Japan:Uranouchi Bay || lat_lon: missing || project_name: Development of prediction and control technology for coastal fishery damage by marine microbial analysis || Bio…	NA
DRR086795	NA	NA	Development of prediction and control technology for coastal fishery damage by marine microbial analysis	NA	sample_name: 150722_UraEx5_2m_B02 || collection_date: 2015-07-22 || depth: 2m || env_biome: ocean biome [ENVO:01000048] || env_feature: coastal water body [ENVO:02000049] || env_material: water [ENVO:00002006] || geo_loc_name: Japan:Uranouchi Bay || lat_lon: missing || project_name: Development of prediction and control technology for coastal fishery damage by marine microbial analysis || BioSamp…	NA
DRR086796	NA	NA	Development of prediction and control technology for coastal fishery damage by marine microbial analysis	NA	sample_name: 150722_UraEx5_2m_V02thru || collection_date: 2015-07-22 || depth: 2m || env_biome: ocean biome [ENVO:01000048] || env_feature: coastal water body [ENVO:02000049] || env_material: water [ENVO:00002006] || geo_loc_name: Japan:Uranouchi Bay || lat_lon: missing || project_name: Development of prediction and control technology for coastal fishery damage by marine microbial analysis || Bio…	NA
DRR086797	NA	NA	Development of prediction and control technology for coastal fishery damage by marine microbial analysis	NA	sample_name: 150723_Buzen12_0-5m_B02 || collection_date: 2015-07-23 || depth: 0-5m || env_biome: ocean biome [ENVO:01000048] || env_feature: coastal water body [ENVO:02000049] || env_material: water [ENVO:00002006] || geo_loc_name: Japan:South-west part of Suo-nada Sea || lat_lon: missing || project_name: Development of prediction and control technology for coastal fishery damage by marine microb…	NA
DRR086798	NA	NA	Development of prediction and control technology for coastal fishery damage by marine microbial analysis	NA	sample_name: 150727_Ago1_0-9m_B02 || collection_date: 2015-07-27 || depth: 0-9m || env_biome: ocean biome [ENVO:01000048] || env_feature: coastal water body [ENVO:02000049] || env_material: water [ENVO:00002006] || geo_loc_name: Japan:Ago Bay || lat_lon: missing || project_name: Development of prediction and control technology for coastal fishery damage by marine microbial analysis || BioSampleMo…	NA
DRR086799	NA	NA	Development of prediction and control technology for coastal fishery damage by marine microbial analysis	NA	sample_name: 150727_Ago1_0-9m_V02thru || collection_date: 2015-07-27 || depth: 0-9m || env_biome: ocean biome [ENVO:01000048] || env_feature: coastal water body [ENVO:02000049] || env_material: water [ENVO:00002006] || geo_loc_name: Japan:Ago Bay || lat_lon: missing || project_name: Development of prediction and control technology for coastal fishery damage by marine microbial analysis || BioSamp…	NA
DRR086800	NA	NA	Development of prediction and control technology for coastal fishery damage by marine microbial analysis	NA	sample_name: 150727_Ago2_0-20m_B02 || collection_date: 2015-07-27 || depth: 0-20m || env_biome: ocean biome [ENVO:01000048] || env_feature: coastal water body [ENVO:02000049] || env_material: water [ENVO:00002006] || geo_loc_name: Japan:Ago Bay || lat_lon: missing || project_name: Development of prediction and control technology for coastal fishery damage by marine microbial analysis || BioSample…	NA
DRR086801	NA	NA	Development of prediction and control technology for coastal fishery damage by marine microbial analysis	NA	sample_name: 150727_Ago2_0-20m_V02thru || collection_date: 2015-07-27 || depth: 0-20m || env_biome: ocean biome [ENVO:01000048] || env_feature: coastal water body [ENVO:02000049] || env_material: water [ENVO:00002006] || geo_loc_name: Japan:Ago Bay || lat_lon: missing || project_name: Development of prediction and control technology for coastal fishery damage by marine microbial analysis || BioSa…	NA
DRR086802	NA	NA	Development of prediction and control technology for coastal fishery damage by marine microbial analysis	NA	sample_name: 150727_Buzen12_0-5m_B02 || collection_date: 2015-07-27 || depth: 0-5m || env_biome: ocean biome [ENVO:01000048] || env_feature: coastal water body [ENVO:02000049] || env_material: water [ENVO:00002006] || geo_loc_name: Japan:South-west part of Suo-nada Sea || lat_lon: missing || project_name: Development of prediction and control technology for coastal fishery damage by marine microb…	NA
DRR086803	NA	NA	Development of prediction and control technology for coastal fishery damage by marine microbial analysis	NA	sample_name: 150729_UraEx1_2m_B02 || collection_date: 2015-07-29 || depth: 2m || env_biome: ocean biome [ENVO:01000048] || env_feature: coastal water body [ENVO:02000049] || env_material: water [ENVO:00002006] || geo_loc_name: Japan:Uranouchi Bay || lat_lon: missing || project_name: Development of prediction and control technology for coastal fishery damage by marine microbial analysis || BioSamp…	NA
DRR086804	NA	NA	Development of prediction and control technology for coastal fishery damage by marine microbial analysis	NA	sample_name: 150729_UraEx1_2m_V02thru || collection_date: 2015-07-29 || depth: 2m || env_biome: ocean biome [ENVO:01000048] || env_feature: coastal water body [ENVO:02000049] || env_material: water [ENVO:00002006] || geo_loc_name: Japan:Uranouchi Bay || lat_lon: missing || project_name: Development of prediction and control technology for coastal fishery damage by marine microbial analysis || Bio…	NA
DRR086805	NA	NA	Development of prediction and control technology for coastal fishery damage by marine microbial analysis	NA	sample_name: 150729_UraEx4_2m_B02 || collection_date: 2015-07-29 || depth: 2m || env_biome: ocean biome [ENVO:01000048] || env_feature: coastal water body [ENVO:02000049] || env_material: water [ENVO:00002006] || geo_loc_name: Japan:Uranouchi Bay || lat_lon: missing || project_name: Development of prediction and control technology for coastal fishery damage by marine microbial analysis || BioSamp…	NA
DRR086806	NA	NA	Development of prediction and control technology for coastal fishery damage by marine microbial analysis	NA	sample_name: 150729_UraEx4_2m_V02thru || collection_date: 2015-07-29 || depth: 2m || env_biome: ocean biome [ENVO:01000048] || env_feature: coastal water body [ENVO:02000049] || env_material: water [ENVO:00002006] || geo_loc_name: Japan:Uranouchi Bay || lat_lon: missing || project_name: Development of prediction and control technology for coastal fishery damage by marine microbial analysis || Bio…	NA
DRR086807	NA	NA	Development of prediction and control technology for coastal fishery damage by marine microbial analysis	NA	sample_name: 150729_UraEx5_2m_B02 || collection_date: 2015-07-29 || depth: 2m || env_biome: ocean biome [ENVO:01000048] || env_feature: coastal water body [ENVO:02000049] || env_material: water [ENVO:00002006] || geo_loc_name: Japan:Uranouchi Bay || lat_lon: missing || project_name: Development of prediction and control technology for coastal fishery damage by marine microbial analysis || BioSamp…	NA
DRR086808	NA	NA	Development of prediction and control technology for coastal fishery damage by marine microbial analysis	NA	sample_name: 150729_UraEx5_2m_V02thru || collection_date: 2015-07-29 || depth: 2m || env_biome: ocean biome [ENVO:01000048] || env_feature: coastal water body [ENVO:02000049] || env_material: water [ENVO:00002006] || geo_loc_name: Japan:Uranouchi Bay || lat_lon: missing || project_name: Development of prediction and control technology for coastal fishery damage by marine microbial analysis || Bio…	NA
DRR086809	NA	NA	Development of prediction and control technology for coastal fishery damage by marine microbial analysis	NA	sample_name: 150803_Ago1_0-9m_B02 || collection_date: 2015-08-03 || depth: 0-9m || env_biome: ocean biome [ENVO:01000048] || env_feature: coastal water body [ENVO:02000049] || env_material: water [ENVO:00002006] || geo_loc_name: Japan:Ago Bay || lat_lon: missing || project_name: Development of prediction and control technology for coastal fishery damage by marine microbial analysis || BioSampleMo…	NA
DRR086810	NA	NA	Development of prediction and control technology for coastal fishery damage by marine microbial analysis	NA	sample_name: 150803_Ago1_0-9m_V02thru || collection_date: 2015-08-03 || depth: 0-9m || env_biome: ocean biome [ENVO:01000048] || env_feature: coastal water body [ENVO:02000049] || env_material: water [ENVO:00002006] || geo_loc_name: Japan:Ago Bay || lat_lon: missing || project_name: Development of prediction and control technology for coastal fishery damage by marine microbial analysis || BioSamp…	NA
DRR086811	NA	NA	Development of prediction and control technology for coastal fishery damage by marine microbial analysis	NA	sample_name: 150803_Ago2_0-20m_B02 || collection_date: 2015-08-03 || depth: 0-20m || env_biome: ocean biome [ENVO:01000048] || env_feature: coastal water body [ENVO:02000049] || env_material: water [ENVO:00002006] || geo_loc_name: Japan:Ago Bay || lat_lon: missing || project_name: Development of prediction and control technology for coastal fishery damage by marine microbial analysis || BioSample…	NA
DRR086812	NA	NA	Development of prediction and control technology for coastal fishery damage by marine microbial analysis	NA	sample_name: 150803_Ago2_0-20m_V02thru || collection_date: 2015-08-03 || depth: 0-20m || env_biome: ocean biome [ENVO:01000048] || env_feature: coastal water body [ENVO:02000049] || env_material: water [ENVO:00002006] || geo_loc_name: Japan:Ago Bay || lat_lon: missing || project_name: Development of prediction and control technology for coastal fishery damage by marine microbial analysis || BioSa…	NA
DRR086813	NA	NA	Development of prediction and control technology for coastal fishery damage by marine microbial analysis	NA	sample_name: 150810_Ago1_0-9m_B02 || collection_date: 2015-08-10 || depth: 0-9m || env_biome: ocean biome [ENVO:01000048] || env_feature: coastal water body [ENVO:02000049] || env_material: water [ENVO:00002006] || geo_loc_name: Japan:Ago Bay || lat_lon: missing || project_name: Development of prediction and control technology for coastal fishery damage by marine microbial analysis || BioSampleMo…	NA
DRR086814	NA	NA	Development of prediction and control technology for coastal fishery damage by marine microbial analysis	NA	sample_name: 150810_Ago1_0-9m_V02thru || collection_date: 2015-08-10 || depth: 0-9m || env_biome: ocean biome [ENVO:01000048] || env_feature: coastal water body [ENVO:02000049] || env_material: water [ENVO:00002006] || geo_loc_name: Japan:Ago Bay || lat_lon: missing || project_name: Development of prediction and control technology for coastal fishery damage by marine microbial analysis || BioSamp…	NA
DRR086815	NA	NA	Development of prediction and control technology for coastal fishery damage by marine microbial analysis	NA	sample_name: 150810_Ago2_0-20m_B02 || collection_date: 2015-08-10 || depth: 0-20m || env_biome: ocean biome [ENVO:01000048] || env_feature: coastal water body [ENVO:02000049] || env_material: water [ENVO:00002006] || geo_loc_name: Japan:Ago Bay || lat_lon: missing || project_name: Development of prediction and control technology for coastal fishery damage by marine microbial analysis || BioSample…	NA
DRR086816	NA	NA	Development of prediction and control technology for coastal fishery damage by marine microbial analysis	NA	sample_name: 150810_Ago2_0-20m_V02thru || collection_date: 2015-08-10 || depth: 0-20m || env_biome: ocean biome [ENVO:01000048] || env_feature: coastal water body [ENVO:02000049] || env_material: water [ENVO:00002006] || geo_loc_name: Japan:Ago Bay || lat_lon: missing || project_name: Development of prediction and control technology for coastal fishery damage by marine microbial analysis || BioSa…	NA
DRR086817	NA	NA	Development of prediction and control technology for coastal fishery damage by marine microbial analysis	NA	sample_name: 150815_OmuraEx1_0m_B02 || collection_date: 2015-08-15 || depth: 0m || env_biome: ocean biome [ENVO:01000048] || env_feature: coastal water body [ENVO:02000049] || env_material: water [ENVO:00002006] || geo_loc_name: Japan:Omura Bay || lat_lon: missing || project_name: Development of prediction and control technology for coastal fishery damage by marine microbial analysis || BioSample…	NA
DRR086818	NA	NA	Development of prediction and control technology for coastal fishery damage by marine microbial analysis	NA	sample_name: 150815_OmuraEx1_0m_V02thru || collection_date: 2015-08-15 || depth: 0m || env_biome: ocean biome [ENVO:01000048] || env_feature: coastal water body [ENVO:02000049] || env_material: water [ENVO:00002006] || geo_loc_name: Japan:Omura Bay || lat_lon: missing || project_name: Development of prediction and control technology for coastal fishery damage by marine microbial analysis || BioSa…	NA
DRR086819	NA	NA	Development of prediction and control technology for coastal fishery damage by marine microbial analysis	NA	sample_name: 150817_Ago1_0-9m_B02 || collection_date: 2015-08-17 || depth: 0-9m || env_biome: ocean biome [ENVO:01000048] || env_feature: coastal water body [ENVO:02000049] || env_material: water [ENVO:00002006] || geo_loc_name: Japan:Ago Bay || lat_lon: missing || project_name: Development of prediction and control technology for coastal fishery damage by marine microbial analysis || BioSampleMo…	NA
DRR086820	NA	NA	Development of prediction and control technology for coastal fishery damage by marine microbial analysis	NA	sample_name: 150817_Ago1_0-9m_V02thru || collection_date: 2015-08-17 || depth: 0-9m || env_biome: ocean biome [ENVO:01000048] || env_feature: coastal water body [ENVO:02000049] || env_material: water [ENVO:00002006] || geo_loc_name: Japan:Ago Bay || lat_lon: missing || project_name: Development of prediction and control technology for coastal fishery damage by marine microbial analysis || BioSamp…	NA
DRR086821	NA	NA	Development of prediction and control technology for coastal fishery damage by marine microbial analysis	NA	sample_name: 150817_Ago2_0-20m_B02 || collection_date: 2015-08-17 || depth: 0-20m || env_biome: ocean biome [ENVO:01000048] || env_feature: coastal water body [ENVO:02000049] || env_material: water [ENVO:00002006] || geo_loc_name: Japan:Ago Bay || lat_lon: missing || project_name: Development of prediction and control technology for coastal fishery damage by marine microbial analysis || BioSample…	NA
DRR086822	NA	NA	Development of prediction and control technology for coastal fishery damage by marine microbial analysis	NA	sample_name: 150817_Ago2_0-20m_V02thru || collection_date: 2015-08-17 || depth: 0-20m || env_biome: ocean biome [ENVO:01000048] || env_feature: coastal water body [ENVO:02000049] || env_material: water [ENVO:00002006] || geo_loc_name: Japan:Ago Bay || lat_lon: missing || project_name: Development of prediction and control technology for coastal fishery damage by marine microbial analysis || BioSa…	NA
DRR086823	NA	NA	Development of prediction and control technology for coastal fishery damage by marine microbial analysis	NA	sample_name: 150824_Ago1_0-9m_B02 || collection_date: 2015-08-24 || depth: 0-9m || env_biome: ocean biome [ENVO:01000048] || env_feature: coastal water body [ENVO:02000049] || env_material: water [ENVO:00002006] || geo_loc_name: Japan:Ago Bay || lat_lon: missing || project_name: Development of prediction and control technology for coastal fishery damage by marine microbial analysis || BioSampleMo…	NA
DRR086824	NA	NA	Development of prediction and control technology for coastal fishery damage by marine microbial analysis	NA	sample_name: 150824_Ago1_0-9m_V02thru || collection_date: 2015-08-24 || depth: 0-9m || env_biome: ocean biome [ENVO:01000048] || env_feature: coastal water body [ENVO:02000049] || env_material: water [ENVO:00002006] || geo_loc_name: Japan:Ago Bay || lat_lon: missing || project_name: Development of prediction and control technology for coastal fishery damage by marine microbial analysis || BioSamp…	NA
DRR086825	NA	NA	Development of prediction and control technology for coastal fishery damage by marine microbial analysis	NA	sample_name: 150824_Ago2_0-20m_B02 || collection_date: 2015-08-24 || depth: 0-20m || env_biome: ocean biome [ENVO:01000048] || env_feature: coastal water body [ENVO:02000049] || env_material: water [ENVO:00002006] || geo_loc_name: Japan:Ago Bay || lat_lon: missing || project_name: Development of prediction and control technology for coastal fishery damage by marine microbial analysis || BioSample…	NA
DRR086826	NA	NA	Development of prediction and control technology for coastal fishery damage by marine microbial analysis	NA	sample_name: 150824_Ago2_0-20m_V02thru || collection_date: 2015-08-24 || depth: 0-20m || env_biome: ocean biome [ENVO:01000048] || env_feature: coastal water body [ENVO:02000049] || env_material: water [ENVO:00002006] || geo_loc_name: Japan:Ago Bay || lat_lon: missing || project_name: Development of prediction and control technology for coastal fishery damage by marine microbial analysis || BioSa…	NA
DRR086827	NA	NA	Development of prediction and control technology for coastal fishery damage by marine microbial analysis	NA	sample_name: 150831_Ago1_0-9m_B02 || collection_date: 2015-08-31 || depth: 0-9m || env_biome: ocean biome [ENVO:01000048] || env_feature: coastal water body [ENVO:02000049] || env_material: water [ENVO:00002006] || geo_loc_name: Japan:Ago Bay || lat_lon: missing || project_name: Development of prediction and control technology for coastal fishery damage by marine microbial analysis || BioSampleMo…	NA
DRR086828	NA	NA	Development of prediction and control technology for coastal fishery damage by marine microbial analysis	NA	sample_name: 150831_Ago1_0-9m_V02thru || collection_date: 2015-08-31 || depth: 0-9m || env_biome: ocean biome [ENVO:01000048] || env_feature: coastal water body [ENVO:02000049] || env_material: water [ENVO:00002006] || geo_loc_name: Japan:Ago Bay || lat_lon: missing || project_name: Development of prediction and control technology for coastal fishery damage by marine microbial analysis || BioSamp…	NA
DRR086829	NA	NA	Development of prediction and control technology for coastal fishery damage by marine microbial analysis	NA	sample_name: 150831_Ago2_0-20m_B02 || collection_date: 2015-08-31 || depth: 0-20m || env_biome: ocean biome [ENVO:01000048] || env_feature: coastal water body [ENVO:02000049] || env_material: water [ENVO:00002006] || geo_loc_name: Japan:Ago Bay || lat_lon: missing || project_name: Development of prediction and control technology for coastal fishery damage by marine microbial analysis || BioSample…	NA
DRR086830	NA	NA	Development of prediction and control technology for coastal fishery damage by marine microbial analysis	NA	sample_name: 150831_Ago2_0-20m_V02thru || collection_date: 2015-08-31 || depth: 0-20m || env_biome: ocean biome [ENVO:01000048] || env_feature: coastal water body [ENVO:02000049] || env_material: water [ENVO:00002006] || geo_loc_name: Japan:Ago Bay || lat_lon: missing || project_name: Development of prediction and control technology for coastal fishery damage by marine microbial analysis || BioSa…	NA
DRR086831	NA	NA	Development of prediction and control technology for coastal fishery damage by marine microbial analysis	NA	sample_name: 150907_Ago1_0-9m_B02 || collection_date: 2015-09-07 || depth: 0-9m || env_biome: ocean biome [ENVO:01000048] || env_feature: coastal water body [ENVO:02000049] || env_material: water [ENVO:00002006] || geo_loc_name: Japan:Ago Bay || lat_lon: missing || project_name: Development of prediction and control technology for coastal fishery damage by marine microbial analysis || BioSampleMo…	NA
DRR086832	NA	NA	Development of prediction and control technology for coastal fishery damage by marine microbial analysis	NA	sample_name: 150907_Ago1_0-9m_V02thru || collection_date: 2015-09-07 || depth: 0-9m || env_biome: ocean biome [ENVO:01000048] || env_feature: coastal water body [ENVO:02000049] || env_material: water [ENVO:00002006] || geo_loc_name: Japan:Ago Bay || lat_lon: missing || project_name: Development of prediction and control technology for coastal fishery damage by marine microbial analysis || BioSamp…	NA
DRR086833	NA	NA	Development of prediction and control technology for coastal fishery damage by marine microbial analysis	NA	sample_name: 150907_Ago2_0-20m_B02 || collection_date: 2015-09-07 || depth: 0-20m || env_biome: ocean biome [ENVO:01000048] || env_feature: coastal water body [ENVO:02000049] || env_material: water [ENVO:00002006] || geo_loc_name: Japan:Ago Bay || lat_lon: missing || project_name: Development of prediction and control technology for coastal fishery damage by marine microbial analysis || BioSample…	NA
DRR086834	NA	NA	Development of prediction and control technology for coastal fishery damage by marine microbial analysis	NA	sample_name: 150907_Ago2_0-20m_V02thru || collection_date: 2015-09-07 || depth: 0-20m || env_biome: ocean biome [ENVO:01000048] || env_feature: coastal water body [ENVO:02000049] || env_material: water [ENVO:00002006] || geo_loc_name: Japan:Ago Bay || lat_lon: missing || project_name: Development of prediction and control technology for coastal fishery damage by marine microbial analysis || BioSa…	NA
DRR086835	NA	NA	Development of prediction and control technology for coastal fishery damage by marine microbial analysis	NA	sample_name: 150907_Ariake4_0-10m_B02 || collection_date: 2015-09-07 || depth: 0-10m || env_biome: ocean biome [ENVO:01000048] || env_feature: coastal water body [ENVO:02000049] || env_material: water [ENVO:00002006] || geo_loc_name: Japan:Ariake Sea || lat_lon: missing || project_name: Development of prediction and control technology for coastal fishery damage by marine microbial analysis || Bio…	NA
DRR086836	NA	NA	Development of prediction and control technology for coastal fishery damage by marine microbial analysis	NA	sample_name: 150907_Ariake4_0-10m_V02thru || collection_date: 2015-09-07 || depth: 0-10m || env_biome: ocean biome [ENVO:01000048] || env_feature: coastal water body [ENVO:02000049] || env_material: water [ENVO:00002006] || geo_loc_name: Japan:Ariake Sea || lat_lon: missing || project_name: Development of prediction and control technology for coastal fishery damage by marine microbial analysis ||…	NA
DRR086837	NA	NA	Development of prediction and control technology for coastal fishery damage by marine microbial analysis	NA	sample_name: 150907_Ariake8_0-10m_B02 || collection_date: 2015-09-07 || depth: 0-10m || env_biome: ocean biome [ENVO:01000048] || env_feature: coastal water body [ENVO:02000049] || env_material: water [ENVO:00002006] || geo_loc_name: Japan:Ariake Sea || lat_lon: missing || project_name: Development of prediction and control technology for coastal fishery damage by marine microbial analysis || Bio…	NA
DRR086838	NA	NA	Development of prediction and control technology for coastal fishery damage by marine microbial analysis	NA	sample_name: 150907_UraEx1_2m_B02 || collection_date: 2015-09-07 || depth: 2m || env_biome: ocean biome [ENVO:01000048] || env_feature: coastal water body [ENVO:02000049] || env_material: water [ENVO:00002006] || geo_loc_name: Japan:Uranouchi Bay || lat_lon: missing || project_name: Development of prediction and control technology for coastal fishery damage by marine microbial analysis || BioSamp…	NA
DRR086839	NA	NA	Development of prediction and control technology for coastal fishery damage by marine microbial analysis	NA	sample_name: 150907_UraEx1_2m_V02thru || collection_date: 2015-09-07 || depth: 2m || env_biome: ocean biome [ENVO:01000048] || env_feature: coastal water body [ENVO:02000049] || env_material: water [ENVO:00002006] || geo_loc_name: Japan:Uranouchi Bay || lat_lon: missing || project_name: Development of prediction and control technology for coastal fishery damage by marine microbial analysis || Bio…	NA
DRR086840	NA	NA	Development of prediction and control technology for coastal fishery damage by marine microbial analysis	NA	sample_name: 150907_UraEx4_2m_B02 || collection_date: 2015-09-07 || depth: 2m || env_biome: ocean biome [ENVO:01000048] || env_feature: coastal water body [ENVO:02000049] || env_material: water [ENVO:00002006] || geo_loc_name: Japan:Uranouchi Bay || lat_lon: missing || project_name: Development of prediction and control technology for coastal fishery damage by marine microbial analysis || BioSamp…	NA
DRR086841	NA	NA	Development of prediction and control technology for coastal fishery damage by marine microbial analysis	NA	sample_name: 150907_UraEx4_2m_V02thru || collection_date: 2015-09-07 || depth: 2m || env_biome: ocean biome [ENVO:01000048] || env_feature: coastal water body [ENVO:02000049] || env_material: water [ENVO:00002006] || geo_loc_name: Japan:Uranouchi Bay || lat_lon: missing || project_name: Development of prediction and control technology for coastal fishery damage by marine microbial analysis || Bio…	NA
DRR086842	NA	NA	Development of prediction and control technology for coastal fishery damage by marine microbial analysis	NA	sample_name: 150907_UraEx5_2m_B02 || collection_date: 2015-09-07 || depth: 2m || env_biome: ocean biome [ENVO:01000048] || env_feature: coastal water body [ENVO:02000049] || env_material: water [ENVO:00002006] || geo_loc_name: Japan:Uranouchi Bay || lat_lon: missing || project_name: Development of prediction and control technology for coastal fishery damage by marine microbial analysis || BioSamp…	NA
DRR086843	NA	NA	Development of prediction and control technology for coastal fishery damage by marine microbial analysis	NA	sample_name: 150907_UraEx5_2m_V02thru || collection_date: 2015-09-07 || depth: 2m || env_biome: ocean biome [ENVO:01000048] || env_feature: coastal water body [ENVO:02000049] || env_material: water [ENVO:00002006] || geo_loc_name: Japan:Uranouchi Bay || lat_lon: missing || project_name: Development of prediction and control technology for coastal fishery damage by marine microbial analysis || Bio…	NA
DRR086844	NA	NA	Development of prediction and control technology for coastal fishery damage by marine microbial analysis	NA	sample_name: 150914_Ago1_0-9m_B02 || collection_date: 2015-09-14 || depth: 0-9m || env_biome: ocean biome [ENVO:01000048] || env_feature: coastal water body [ENVO:02000049] || env_material: water [ENVO:00002006] || geo_loc_name: Japan:Ago Bay || lat_lon: missing || project_name: Development of prediction and control technology for coastal fishery damage by marine microbial analysis || BioSampleMo…	NA
DRR086845	NA	NA	Development of prediction and control technology for coastal fishery damage by marine microbial analysis	NA	sample_name: 150914_Ago1_0-9m_V02thru || collection_date: 2015-09-14 || depth: 0-9m || env_biome: ocean biome [ENVO:01000048] || env_feature: coastal water body [ENVO:02000049] || env_material: water [ENVO:00002006] || geo_loc_name: Japan:Ago Bay || lat_lon: missing || project_name: Development of prediction and control technology for coastal fishery damage by marine microbial analysis || BioSamp…	NA
DRR086846	NA	NA	Development of prediction and control technology for coastal fishery damage by marine microbial analysis	NA	sample_name: 150914_Ago2_0-20m_B02 || collection_date: 2015-09-14 || depth: 0-20m || env_biome: ocean biome [ENVO:01000048] || env_feature: coastal water body [ENVO:02000049] || env_material: water [ENVO:00002006] || geo_loc_name: Japan:Ago Bay || lat_lon: missing || project_name: Development of prediction and control technology for coastal fishery damage by marine microbial analysis || BioSample…	NA
DRR086847	NA	NA	Development of prediction and control technology for coastal fishery damage by marine microbial analysis	NA	sample_name: 150914_Ago2_0-20m_V02thru || collection_date: 2015-09-14 || depth: 0-20m || env_biome: ocean biome [ENVO:01000048] || env_feature: coastal water body [ENVO:02000049] || env_material: water [ENVO:00002006] || geo_loc_name: Japan:Ago Bay || lat_lon: missing || project_name: Development of prediction and control technology for coastal fishery damage by marine microbial analysis || BioSa…	NA
DRR086848	NA	NA	Development of prediction and control technology for coastal fishery damage by marine microbial analysis	NA	sample_name: 150917_Ariake4_0-10m_B02 || collection_date: 2015-09-17 || depth: 0-10m || env_biome: ocean biome [ENVO:01000048] || env_feature: coastal water body [ENVO:02000049] || env_material: water [ENVO:00002006] || geo_loc_name: Japan:Ariake Sea || lat_lon: missing || project_name: Development of prediction and control technology for coastal fishery damage by marine microbial analysis || Bio…	NA
DRR086849	NA	NA	Development of prediction and control technology for coastal fishery damage by marine microbial analysis	NA	sample_name: 150917_Ariake4_0-10m_V02thru || collection_date: 2015-09-17 || depth: 0-10m || env_biome: ocean biome [ENVO:01000048] || env_feature: coastal water body [ENVO:02000049] || env_material: water [ENVO:00002006] || geo_loc_name: Japan:Ariake Sea || lat_lon: missing || project_name: Development of prediction and control technology for coastal fishery damage by marine microbial analysis ||…	NA
DRR086850	NA	NA	Development of prediction and control technology for coastal fishery damage by marine microbial analysis	NA	sample_name: 150917_Ariake8_0-10m_B02 || collection_date: 2015-09-17 || depth: 0-10m || env_biome: ocean biome [ENVO:01000048] || env_feature: coastal water body [ENVO:02000049] || env_material: water [ENVO:00002006] || geo_loc_name: Japan:Ariake Sea || lat_lon: missing || project_name: Development of prediction and control technology for coastal fishery damage by marine microbial analysis || Bio…	NA
DRR086851	NA	NA	Development of prediction and control technology for coastal fishery damage by marine microbial analysis	NA	sample_name: 150917_Ariake8_0-10m_V02thru || collection_date: 2015-09-17 || depth: 0-10m || env_biome: ocean biome [ENVO:01000048] || env_feature: coastal water body [ENVO:02000049] || env_material: water [ENVO:00002006] || geo_loc_name: Japan:Ariake Sea || lat_lon: missing || project_name: Development of prediction and control technology for coastal fishery damage by marine microbial analysis ||…	NA
DRR088404	glacier metagenome	NA	Estimation of the cyanobacterial mutation rate from the ancient ice core	NA	NA	NA
DRR090546	marine metagenome	NA	Library construction from subnanogram DNA for marine metagenomics	NA	sample_name: BO1320-MG || collection_date: 2013-11-06 || depth: 0 m || elev: 845m || env_biome: marine bathyal zone biome || env_feature: marine mesopelagic zone || env_material: marine sediment || geo_loc_name: Pacific Ocean:Honshu, Tohoku region || lat_lon: 38.4980 N 142.3409 E || project_name: Library construction from subnanogram DNA for marine metagenomics || BioSampleModel: MIMS.me.sediment	NA
DRR090547	marine metagenome	NA	Library construction from subnanogram DNA for marine metagenomics	NA	sample_name: BO1320-MG || collection_date: 2013-11-06 || depth: 0 m || elev: 845m || env_biome: marine bathyal zone biome || env_feature: marine mesopelagic zone || env_material: marine sediment || geo_loc_name: Pacific Ocean:Honshu, Tohoku region || lat_lon: 38.4980 N 142.3409 E || project_name: Library construction from subnanogram DNA for marine metagenomics || BioSampleModel: MIMS.me.sediment	NA
DRR090548	marine metagenome	NA	Library construction from subnanogram DNA for marine metagenomics	NA	sample_name: BO1320-MG || collection_date: 2013-11-06 || depth: 0 m || elev: 845m || env_biome: marine bathyal zone biome || env_feature: marine mesopelagic zone || env_material: marine sediment || geo_loc_name: Pacific Ocean:Honshu, Tohoku region || lat_lon: 38.4980 N 142.3409 E || project_name: Library construction from subnanogram DNA for marine metagenomics || BioSampleModel: MIMS.me.sediment	NA
DRR090549	marine metagenome	NA	Library construction from subnanogram DNA for marine metagenomics	NA	sample_name: BO1320-MG || collection_date: 2013-11-06 || depth: 0 m || elev: 845m || env_biome: marine bathyal zone biome || env_feature: marine mesopelagic zone || env_material: marine sediment || geo_loc_name: Pacific Ocean:Honshu, Tohoku region || lat_lon: 38.4980 N 142.3409 E || project_name: Library construction from subnanogram DNA for marine metagenomics || BioSampleModel: MIMS.me.sediment	NA
DRR090550	marine metagenome	NA	Library construction from subnanogram DNA for marine metagenomics	NA	sample_name: BO1320-MG || collection_date: 2013-11-06 || depth: 0 m || elev: 845m || env_biome: marine bathyal zone biome || env_feature: marine mesopelagic zone || env_material: marine sediment || geo_loc_name: Pacific Ocean:Honshu, Tohoku region || lat_lon: 38.4980 N 142.3409 E || project_name: Library construction from subnanogram DNA for marine metagenomics || BioSampleModel: MIMS.me.sediment	NA
DRR090551	marine metagenome	NA	Library construction from subnanogram DNA for marine metagenomics	NA	sample_name: BO1320-MG || collection_date: 2013-11-06 || depth: 0 m || elev: 845m || env_biome: marine bathyal zone biome || env_feature: marine mesopelagic zone || env_material: marine sediment || geo_loc_name: Pacific Ocean:Honshu, Tohoku region || lat_lon: 38.4980 N 142.3409 E || project_name: Library construction from subnanogram DNA for marine metagenomics || BioSampleModel: MIMS.me.sediment	NA
DRR090552	marine metagenome	NA	Library construction from subnanogram DNA for marine metagenomics	NA	sample_name: BO1320-MG || collection_date: 2013-11-06 || depth: 0 m || elev: 845m || env_biome: marine bathyal zone biome || env_feature: marine mesopelagic zone || env_material: marine sediment || geo_loc_name: Pacific Ocean:Honshu, Tohoku region || lat_lon: 38.4980 N 142.3409 E || project_name: Library construction from subnanogram DNA for marine metagenomics || BioSampleModel: MIMS.me.sediment	NA
DRR090553	marine metagenome	NA	Library construction from subnanogram DNA for marine metagenomics	NA	sample_name: BO1320-MG || collection_date: 2013-11-06 || depth: 0 m || elev: 845m || env_biome: marine bathyal zone biome || env_feature: marine mesopelagic zone || env_material: marine sediment || geo_loc_name: Pacific Ocean:Honshu, Tohoku region || lat_lon: 38.4980 N 142.3409 E || project_name: Library construction from subnanogram DNA for marine metagenomics || BioSampleModel: MIMS.me.sediment	NA
DRR090554	marine metagenome	NA	Library construction from subnanogram DNA for marine metagenomics	NA	sample_name: BO1320-MG || collection_date: 2013-11-06 || depth: 0 m || elev: 845m || env_biome: marine bathyal zone biome || env_feature: marine mesopelagic zone || env_material: marine sediment || geo_loc_name: Pacific Ocean:Honshu, Tohoku region || lat_lon: 38.4980 N 142.3409 E || project_name: Library construction from subnanogram DNA for marine metagenomics || BioSampleModel: MIMS.me.sediment	NA
DRR090555	marine metagenome	NA	Library construction from subnanogram DNA for marine metagenomics	NA	sample_name: KR1401-MG || collection_date: 2014-01-18 || depth: 0 m || elev: 5838m || env_biome: marine abyssal zone biome || env_feature: marine abyssalpelagic zone || env_material: marine sediment || geo_loc_name: Pacific Ocean:Mariana Trench || lat_lon: 11.7463 N 142.1087 E || project_name: Library construction from subnanogram DNA for marine metagenomics || BioSampleModel: MIMS.me.sediment	NA
DRR090556	marine metagenome	NA	Library construction from subnanogram DNA for marine metagenomics	NA	sample_name: KR1401-MG || collection_date: 2014-01-18 || depth: 0 m || elev: 5838m || env_biome: marine abyssal zone biome || env_feature: marine abyssalpelagic zone || env_material: marine sediment || geo_loc_name: Pacific Ocean:Mariana Trench || lat_lon: 11.7463 N 142.1087 E || project_name: Library construction from subnanogram DNA for marine metagenomics || BioSampleModel: MIMS.me.sediment	NA
DRR090557	marine metagenome	NA	Library construction from subnanogram DNA for marine metagenomics	NA	sample_name: KR1401-MG || collection_date: 2014-01-18 || depth: 0 m || elev: 5838m || env_biome: marine abyssal zone biome || env_feature: marine abyssalpelagic zone || env_material: marine sediment || geo_loc_name: Pacific Ocean:Mariana Trench || lat_lon: 11.7463 N 142.1087 E || project_name: Library construction from subnanogram DNA for marine metagenomics || BioSampleModel: MIMS.me.sediment	NA
DRR090558	marine metagenome	NA	Library construction from subnanogram DNA for marine metagenomics	NA	sample_name: KR1401-MG || collection_date: 2014-01-18 || depth: 0 m || elev: 5838m || env_biome: marine abyssal zone biome || env_feature: marine abyssalpelagic zone || env_material: marine sediment || geo_loc_name: Pacific Ocean:Mariana Trench || lat_lon: 11.7463 N 142.1087 E || project_name: Library construction from subnanogram DNA for marine metagenomics || BioSampleModel: MIMS.me.sediment	NA
DRR090559	marine metagenome	NA	Library construction from subnanogram DNA for marine metagenomics	NA	sample_name: KR1401-MG || collection_date: 2014-01-18 || depth: 0 m || elev: 5838m || env_biome: marine abyssal zone biome || env_feature: marine abyssalpelagic zone || env_material: marine sediment || geo_loc_name: Pacific Ocean:Mariana Trench || lat_lon: 11.7463 N 142.1087 E || project_name: Library construction from subnanogram DNA for marine metagenomics || BioSampleModel: MIMS.me.sediment	NA
DRR090560	marine metagenome	NA	Library construction from subnanogram DNA for marine metagenomics	NA	sample_name: KR1401-MG || collection_date: 2014-01-18 || depth: 0 m || elev: 5838m || env_biome: marine abyssal zone biome || env_feature: marine abyssalpelagic zone || env_material: marine sediment || geo_loc_name: Pacific Ocean:Mariana Trench || lat_lon: 11.7463 N 142.1087 E || project_name: Library construction from subnanogram DNA for marine metagenomics || BioSampleModel: MIMS.me.sediment	NA
DRR090561	marine metagenome	NA	Library construction from subnanogram DNA for marine metagenomics	NA	sample_name: KR1401-MG || collection_date: 2014-01-18 || depth: 0 m || elev: 5838m || env_biome: marine abyssal zone biome || env_feature: marine abyssalpelagic zone || env_material: marine sediment || geo_loc_name: Pacific Ocean:Mariana Trench || lat_lon: 11.7463 N 142.1087 E || project_name: Library construction from subnanogram DNA for marine metagenomics || BioSampleModel: MIMS.me.sediment	NA
DRR090562	marine metagenome	NA	Library construction from subnanogram DNA for marine metagenomics	NA	sample_name: KR1401-MG || collection_date: 2014-01-18 || depth: 0 m || elev: 5838m || env_biome: marine abyssal zone biome || env_feature: marine abyssalpelagic zone || env_material: marine sediment || geo_loc_name: Pacific Ocean:Mariana Trench || lat_lon: 11.7463 N 142.1087 E || project_name: Library construction from subnanogram DNA for marine metagenomics || BioSampleModel: MIMS.me.sediment	NA
DRR090563	marine metagenome	NA	Library construction from subnanogram DNA for marine metagenomics	NA	sample_name: KR1401-MG || collection_date: 2014-01-18 || depth: 0 m || elev: 5838m || env_biome: marine abyssal zone biome || env_feature: marine abyssalpelagic zone || env_material: marine sediment || geo_loc_name: Pacific Ocean:Mariana Trench || lat_lon: 11.7463 N 142.1087 E || project_name: Library construction from subnanogram DNA for marine metagenomics || BioSampleModel: MIMS.me.sediment	NA
DRR090564	marine metagenome	NA	Library construction from subnanogram DNA for marine metagenomics	NA	sample_name: MR1404-MG || collection_date: 2014-07-25 || depth: 0 m || elev: 0 m || env_biome: oceanic epipelagic zone biome || env_feature: marine pelagic zone || env_material: sea water || geo_loc_name: Pacific Ocean || lat_lon: 44.0859 N 155.0153 E || project_name: Library construction from subnanogram DNA for marine metagenomics || BioSampleModel: MIMS.me.water	NA
DRR090565	marine metagenome	NA	Library construction from subnanogram DNA for marine metagenomics	NA	sample_name: MR1404-MG || collection_date: 2014-07-25 || depth: 0 m || elev: 0 m || env_biome: oceanic epipelagic zone biome || env_feature: marine pelagic zone || env_material: sea water || geo_loc_name: Pacific Ocean || lat_lon: 44.0859 N 155.0153 E || project_name: Library construction from subnanogram DNA for marine metagenomics || BioSampleModel: MIMS.me.water	NA
DRR090566	marine metagenome	NA	Library construction from subnanogram DNA for marine metagenomics	NA	sample_name: MR1404-MG || collection_date: 2014-07-25 || depth: 0 m || elev: 0 m || env_biome: oceanic epipelagic zone biome || env_feature: marine pelagic zone || env_material: sea water || geo_loc_name: Pacific Ocean || lat_lon: 44.0859 N 155.0153 E || project_name: Library construction from subnanogram DNA for marine metagenomics || BioSampleModel: MIMS.me.water	NA
DRR090567	marine metagenome	NA	Library construction from subnanogram DNA for marine metagenomics	NA	sample_name: MR1404-MG || collection_date: 2014-07-25 || depth: 0 m || elev: 0 m || env_biome: oceanic epipelagic zone biome || env_feature: marine pelagic zone || env_material: sea water || geo_loc_name: Pacific Ocean || lat_lon: 44.0859 N 155.0153 E || project_name: Library construction from subnanogram DNA for marine metagenomics || BioSampleModel: MIMS.me.water	NA
DRR090568	marine metagenome	NA	Library construction from subnanogram DNA for marine metagenomics	NA	sample_name: MR1404-MG || collection_date: 2014-07-25 || depth: 0 m || elev: 0 m || env_biome: oceanic epipelagic zone biome || env_feature: marine pelagic zone || env_material: sea water || geo_loc_name: Pacific Ocean || lat_lon: 44.0859 N 155.0153 E || project_name: Library construction from subnanogram DNA for marine metagenomics || BioSampleModel: MIMS.me.water	NA
DRR090569	marine metagenome	NA	Library construction from subnanogram DNA for marine metagenomics	NA	sample_name: MR1404-MG || collection_date: 2014-07-25 || depth: 0 m || elev: 0 m || env_biome: oceanic epipelagic zone biome || env_feature: marine pelagic zone || env_material: sea water || geo_loc_name: Pacific Ocean || lat_lon: 44.0859 N 155.0153 E || project_name: Library construction from subnanogram DNA for marine metagenomics || BioSampleModel: MIMS.me.water	NA
DRR090570	marine metagenome	NA	Library construction from subnanogram DNA for marine metagenomics	NA	sample_name: MR1404-MG || collection_date: 2014-07-25 || depth: 0 m || elev: 0 m || env_biome: oceanic epipelagic zone biome || env_feature: marine pelagic zone || env_material: sea water || geo_loc_name: Pacific Ocean || lat_lon: 44.0859 N 155.0153 E || project_name: Library construction from subnanogram DNA for marine metagenomics || BioSampleModel: MIMS.me.water	NA
DRR090571	marine metagenome	NA	Library construction from subnanogram DNA for marine metagenomics	NA	sample_name: MR1404-MG || collection_date: 2014-07-25 || depth: 0 m || elev: 0 m || env_biome: oceanic epipelagic zone biome || env_feature: marine pelagic zone || env_material: sea water || geo_loc_name: Pacific Ocean || lat_lon: 44.0859 N 155.0153 E || project_name: Library construction from subnanogram DNA for marine metagenomics || BioSampleModel: MIMS.me.water	NA
DRR090871	NA	NA	Metagenomic sequences of the Ofunato Bay 2015	NA	sample_name: KSt1-Jan15-1m || collection_date: 2015-01 || depth: 1 m || env_biome: aquatic biome || env_feature: sea water || env_material: coastral sea water || geo_loc_name: Japan || lat_lon: 39.063370 N 141.73457 E || project_name: Metagenomic sequences of the Ofunato Bay 2015 || BioSampleModel: MIMS.me.water	NA
DRR090872	NA	NA	Metagenomic sequences of the Ofunato Bay 2015	NA	sample_name: KSt2-Jan15-1m || collection_date: 2015-01 || depth: 1 m || env_biome: aquatic biome || env_feature: sea water || env_material: coastral sea water || geo_loc_name: Japan || lat_lon: 39.044612 N 141.73245 E || project_name: Metagenomic sequences of the Ofunato Bay 2015 || BioSampleModel: MIMS.me.water	NA
DRR090873	NA	NA	Metagenomic sequences of the Ofunato Bay 2015	NA	sample_name: KSt3-Jan15-1m || collection_date: 2015-01 || depth: 1 m || env_biome: aquatic biome || env_feature: sea water || env_material: coastral sea water || geo_loc_name: Japan || lat_lon: 39.019030 N 141.72820 E || project_name: Metagenomic sequences of the Ofunato Bay 2015 || BioSampleModel: MIMS.me.water	NA
DRR092612	NA	NA	Metagenomic sequences of the Ofunato Bay 2016	NA	sample_name: KSt1-Jan16-1m || collection_date: 2016-01 || depth: 1 m || env_biome: aquatic biome || env_feature: sea water || env_material: coastral sea water || geo_loc_name: Japan || lat_lon: 39.063370 N 141.73457 E || project_name: Metagenomic sequences of the Ofunato Bay 2016 || BioSampleModel: MIMS.me.water	NA
DRR092613	NA	NA	Metagenomic sequences of the Ofunato Bay 2016	NA	sample_name: KSt1-Feb16-1m || collection_date: 2016-02 || depth: 1 m || env_biome: aquatic biome || env_feature: sea water || env_material: coastral sea water || geo_loc_name: Japan || lat_lon: 39.063370 N 141.73457 E || project_name: Metagenomic sequences of the Ofunato Bay 2016 || BioSampleModel: MIMS.me.water	NA
DRR092614	NA	NA	Metagenomic sequences of the Ofunato Bay 2016	NA	sample_name: KSt1-Mar16-1m || collection_date: 2016-03 || depth: 1 m || env_biome: aquatic biome || env_feature: sea water || env_material: coastral sea water || geo_loc_name: Japan || lat_lon: 39.063370 N 141.73457 E || project_name: Metagenomic sequences of the Ofunato Bay 2016 || BioSampleModel: MIMS.me.water	NA
DRR092615	NA	NA	Metagenomic sequences of the Ofunato Bay 2016	NA	sample_name: KSt1-Apr16-1m || collection_date: 2016-04 || depth: 1 m || env_biome: aquatic biome || env_feature: sea water || env_material: coastral sea water || geo_loc_name: Japan || lat_lon: 39.063370 N 141.73457 E || project_name: Metagenomic sequences of the Ofunato Bay 2016 || BioSampleModel: MIMS.me.water	NA
DRR092616	NA	NA	Metagenomic sequences of the Ofunato Bay 2016	NA	sample_name: KSt1-May16-1m || collection_date: 2016-05 || depth: 1 m || env_biome: aquatic biome || env_feature: sea water || env_material: coastral sea water || geo_loc_name: Japan || lat_lon: 39.063370 N 141.73457 E || project_name: Metagenomic sequences of the Ofunato Bay 2016 || BioSampleModel: MIMS.me.water	NA
DRR092617	NA	NA	Metagenomic sequences of the Ofunato Bay 2016	NA	sample_name: KSt1-Jun16-1m || collection_date: 2016-06 || depth: 1 m || env_biome: aquatic biome || env_feature: sea water || env_material: coastral sea water || geo_loc_name: Japan || lat_lon: 39.063370 N 141.73457 E || project_name: Metagenomic sequences of the Ofunato Bay 2016 || BioSampleModel: MIMS.me.water	NA
DRR092618	NA	NA	Metagenomic sequences of the Ofunato Bay 2016	NA	sample_name: KSt1-Jul16-1m || collection_date: 2016-07 || depth: 1 m || env_biome: aquatic biome || env_feature: sea water || env_material: coastral sea water || geo_loc_name: Japan || lat_lon: 39.063370 N 141.73457 E || project_name: Metagenomic sequences of the Ofunato Bay 2016 || BioSampleModel: MIMS.me.water	NA
DRR092619	NA	NA	Metagenomic sequences of the Ofunato Bay 2016	NA	sample_name: KSt1-Aug16-1m || collection_date: 2016-08 || depth: 1 m || env_biome: aquatic biome || env_feature: sea water || env_material: coastral sea water || geo_loc_name: Japan || lat_lon: 39.063370 N 141.73457 E || project_name: Metagenomic sequences of the Ofunato Bay 2016 || BioSampleModel: MIMS.me.water	NA
DRR092620	NA	NA	Metagenomic sequences of the Ofunato Bay 2016	NA	sample_name: KSt1-Sep16-1m || collection_date: 2016-09 || depth: 1 m || env_biome: aquatic biome || env_feature: sea water || env_material: coastral sea water || geo_loc_name: Japan || lat_lon: 39.063370 N 141.73457 E || project_name: Metagenomic sequences of the Ofunato Bay 2016 || BioSampleModel: MIMS.me.water	NA
DRR092621	NA	NA	Metagenomic sequences of the Ofunato Bay 2016	NA	sample_name: KSt1-Oct16-1m || collection_date: 2016-10 || depth: 1 m || env_biome: aquatic biome || env_feature: sea water || env_material: coastral sea water || geo_loc_name: Japan || lat_lon: 39.063370 N 141.73457 E || project_name: Metagenomic sequences of the Ofunato Bay 2016 || BioSampleModel: MIMS.me.water	NA
DRR092622	NA	NA	Metagenomic sequences of the Ofunato Bay 2016	NA	sample_name: KSt1-Jan16-8m || collection_date: 2016-01 || depth: 8m || env_biome: aquatic biome || env_feature: sea water || env_material: coastral sea water || geo_loc_name: Japan || lat_lon: 39.063370 N 141.73457 E || project_name: Metagenomic sequences of the Ofunato Bay 2016 || BioSampleModel: MIMS.me.water	NA
DRR092623	NA	NA	Metagenomic sequences of the Ofunato Bay 2016	NA	sample_name: KSt1-Feb16-8m || collection_date: 2016-02 || depth: 8m || env_biome: aquatic biome || env_feature: sea water || env_material: coastral sea water || geo_loc_name: Japan || lat_lon: 39.063370 N 141.73457 E || project_name: Metagenomic sequences of the Ofunato Bay 2016 || BioSampleModel: MIMS.me.water	NA
DRR092624	NA	NA	Metagenomic sequences of the Ofunato Bay 2016	NA	sample_name: KSt1-Mar16-8m || collection_date: 2016-03 || depth: 8m || env_biome: aquatic biome || env_feature: sea water || env_material: coastral sea water || geo_loc_name: Japan || lat_lon: 39.063370 N 141.73457 E || project_name: Metagenomic sequences of the Ofunato Bay 2016 || BioSampleModel: MIMS.me.water	NA
DRR092625	NA	NA	Metagenomic sequences of the Ofunato Bay 2016	NA	sample_name: KSt1-Apr16-8m || collection_date: 2016-04 || depth: 8m || env_biome: aquatic biome || env_feature: sea water || env_material: coastral sea water || geo_loc_name: Japan || lat_lon: 39.063370 N 141.73457 E || project_name: Metagenomic sequences of the Ofunato Bay 2016 || BioSampleModel: MIMS.me.water	NA
DRR092626	NA	NA	Metagenomic sequences of the Ofunato Bay 2016	NA	sample_name: KSt1-May16-8m || collection_date: 2016-05 || depth: 8m || env_biome: aquatic biome || env_feature: sea water || env_material: coastral sea water || geo_loc_name: Japan || lat_lon: 39.063370 N 141.73457 E || project_name: Metagenomic sequences of the Ofunato Bay 2016 || BioSampleModel: MIMS.me.water	NA
DRR092627	NA	NA	Metagenomic sequences of the Ofunato Bay 2016	NA	sample_name: KSt1-Jun16-8m || collection_date: 2016-06 || depth: 8m || env_biome: aquatic biome || env_feature: sea water || env_material: coastral sea water || geo_loc_name: Japan || lat_lon: 39.063370 N 141.73457 E || project_name: Metagenomic sequences of the Ofunato Bay 2016 || BioSampleModel: MIMS.me.water	NA
DRR092628	NA	NA	Metagenomic sequences of the Ofunato Bay 2016	NA	sample_name: KSt1-Jul16-8m || collection_date: 2016-07 || depth: 8m || env_biome: aquatic biome || env_feature: sea water || env_material: coastral sea water || geo_loc_name: Japan || lat_lon: 39.063370 N 141.73457 E || project_name: Metagenomic sequences of the Ofunato Bay 2016 || BioSampleModel: MIMS.me.water	NA
DRR092629	NA	NA	Metagenomic sequences of the Ofunato Bay 2016	NA	sample_name: KSt1-Aug16-8m || collection_date: 2016-08 || depth: 8m || env_biome: aquatic biome || env_feature: sea water || env_material: coastral sea water || geo_loc_name: Japan || lat_lon: 39.063370 N 141.73457 E || project_name: Metagenomic sequences of the Ofunato Bay 2016 || BioSampleModel: MIMS.me.water	NA
DRR092630	NA	NA	Metagenomic sequences of the Ofunato Bay 2016	NA	sample_name: KSt1-Sep16-8m || collection_date: 2016-09 || depth: 8m || env_biome: aquatic biome || env_feature: sea water || env_material: coastral sea water || geo_loc_name: Japan || lat_lon: 39.063370 N 141.73457 E || project_name: Metagenomic sequences of the Ofunato Bay 2016 || BioSampleModel: MIMS.me.water	NA
DRR092631	NA	NA	Metagenomic sequences of the Ofunato Bay 2016	NA	sample_name: KSt1-Oct16-8m || collection_date: 2016-10 || depth: 8m || env_biome: aquatic biome || env_feature: sea water || env_material: coastral sea water || geo_loc_name: Japan || lat_lon: 39.063370 N 141.73457 E || project_name: Metagenomic sequences of the Ofunato Bay 2016 || BioSampleModel: MIMS.me.water	NA
DRR092632	NA	NA	Metagenomic sequences of the Ofunato Bay 2016	NA	sample_name: KSt2-Jan16-1m || collection_date: 2016-01 || depth: 1 m || env_biome: aquatic biome || env_feature: sea water || env_material: coastral sea water || geo_loc_name: Japan || lat_lon: 39.044612 N 141.73245 E || project_name: Metagenomic sequences of the Ofunato Bay 2016 || BioSampleModel: MIMS.me.water	NA
DRR092633	NA	NA	Metagenomic sequences of the Ofunato Bay 2016	NA	sample_name: KSt2-Feb16-1m || collection_date: 2016-02 || depth: 1 m || env_biome: aquatic biome || env_feature: sea water || env_material: coastral sea water || geo_loc_name: Japan || lat_lon: 39.044612 N 141.73245 E || project_name: Metagenomic sequences of the Ofunato Bay 2016 || BioSampleModel: MIMS.me.water	NA
DRR092634	NA	NA	Metagenomic sequences of the Ofunato Bay 2016	NA	sample_name: KSt2-Mar16-1m || collection_date: 2016-03 || depth: 1 m || env_biome: aquatic biome || env_feature: sea water || env_material: coastral sea water || geo_loc_name: Japan || lat_lon: 39.044612 N 141.73245 E || project_name: Metagenomic sequences of the Ofunato Bay 2016 || BioSampleModel: MIMS.me.water	NA
DRR092635	NA	NA	Metagenomic sequences of the Ofunato Bay 2016	NA	sample_name: KSt2-Apr16-1m || collection_date: 2016-04 || depth: 1 m || env_biome: aquatic biome || env_feature: sea water || env_material: coastral sea water || geo_loc_name: Japan || lat_lon: 39.044612 N 141.73245 E || project_name: Metagenomic sequences of the Ofunato Bay 2016 || BioSampleModel: MIMS.me.water	NA
DRR092636	NA	NA	Metagenomic sequences of the Ofunato Bay 2016	NA	sample_name: KSt2-May16-1m || collection_date: 2016-05 || depth: 1 m || env_biome: aquatic biome || env_feature: sea water || env_material: coastral sea water || geo_loc_name: Japan || lat_lon: 39.044612 N 141.73245 E || project_name: Metagenomic sequences of the Ofunato Bay 2016 || BioSampleModel: MIMS.me.water	NA
DRR092637	NA	NA	Metagenomic sequences of the Ofunato Bay 2016	NA	sample_name: KSt2-Jun16-1m || collection_date: 2016-06 || depth: 1 m || env_biome: aquatic biome || env_feature: sea water || env_material: coastral sea water || geo_loc_name: Japan || lat_lon: 39.044612 N 141.73245 E || project_name: Metagenomic sequences of the Ofunato Bay 2016 || BioSampleModel: MIMS.me.water	NA
DRR092638	NA	NA	Metagenomic sequences of the Ofunato Bay 2016	NA	sample_name: KSt2-Jul16-1m || collection_date: 2016-07 || depth: 1 m || env_biome: aquatic biome || env_feature: sea water || env_material: coastral sea water || geo_loc_name: Japan || lat_lon: 39.044612 N 141.73245 E || project_name: Metagenomic sequences of the Ofunato Bay 2016 || BioSampleModel: MIMS.me.water	NA
DRR092639	NA	NA	Metagenomic sequences of the Ofunato Bay 2016	NA	sample_name: KSt2-Aug16-1m || collection_date: 2016-08 || depth: 1 m || env_biome: aquatic biome || env_feature: sea water || env_material: coastral sea water || geo_loc_name: Japan || lat_lon: 39.044612 N 141.73245 E || project_name: Metagenomic sequences of the Ofunato Bay 2016 || BioSampleModel: MIMS.me.water	NA
DRR092640	NA	NA	Metagenomic sequences of the Ofunato Bay 2016	NA	sample_name: KSt2-Sep16-1m || collection_date: 2016-09 || depth: 1 m || env_biome: aquatic biome || env_feature: sea water || env_material: coastral sea water || geo_loc_name: Japan || lat_lon: 39.044612 N 141.73245 E || project_name: Metagenomic sequences of the Ofunato Bay 2016 || BioSampleModel: MIMS.me.water	NA
DRR092641	NA	NA	Metagenomic sequences of the Ofunato Bay 2016	NA	sample_name: KSt2-Oct16-1m || collection_date: 2016-10 || depth: 1 m || env_biome: aquatic biome || env_feature: sea water || env_material: coastral sea water || geo_loc_name: Japan || lat_lon: 39.044612 N 141.73245 E || project_name: Metagenomic sequences of the Ofunato Bay 2016 || BioSampleModel: MIMS.me.water	NA
DRR092642	NA	NA	Metagenomic sequences of the Ofunato Bay 2016	NA	sample_name: KSt2-Jan16-10m || collection_date: 2016-01 || depth: 10m || env_biome: aquatic biome || env_feature: sea water || env_material: coastral sea water || geo_loc_name: Japan || lat_lon: 39.044612 N 141.73245 E || project_name: Metagenomic sequences of the Ofunato Bay 2016 || BioSampleModel: MIMS.me.water	NA
DRR092643	NA	NA	Metagenomic sequences of the Ofunato Bay 2016	NA	sample_name: KSt2-Feb16-10m || collection_date: 2016-02 || depth: 10m || env_biome: aquatic biome || env_feature: sea water || env_material: coastral sea water || geo_loc_name: Japan || lat_lon: 39.044612 N 141.73245 E || project_name: Metagenomic sequences of the Ofunato Bay 2016 || BioSampleModel: MIMS.me.water	NA
DRR092644	NA	NA	Metagenomic sequences of the Ofunato Bay 2016	NA	sample_name: KSt2-Mar16-10m || collection_date: 2016-03 || depth: 10m || env_biome: aquatic biome || env_feature: sea water || env_material: coastral sea water || geo_loc_name: Japan || lat_lon: 39.044612 N 141.73245 E || project_name: Metagenomic sequences of the Ofunato Bay 2016 || BioSampleModel: MIMS.me.water	NA
DRR092645	NA	NA	Metagenomic sequences of the Ofunato Bay 2016	NA	sample_name: KSt2-Apr16-10m || collection_date: 2016-04 || depth: 10m || env_biome: aquatic biome || env_feature: sea water || env_material: coastral sea water || geo_loc_name: Japan || lat_lon: 39.044612 N 141.73245 E || project_name: Metagenomic sequences of the Ofunato Bay 2016 || BioSampleModel: MIMS.me.water	NA
DRR092646	NA	NA	Metagenomic sequences of the Ofunato Bay 2016	NA	sample_name: KSt2-May16-10m || collection_date: 2016-05 || depth: 10m || env_biome: aquatic biome || env_feature: sea water || env_material: coastral sea water || geo_loc_name: Japan || lat_lon: 39.044612 N 141.73245 E || project_name: Metagenomic sequences of the Ofunato Bay 2016 || BioSampleModel: MIMS.me.water	NA
DRR092647	NA	NA	Metagenomic sequences of the Ofunato Bay 2016	NA	sample_name: KSt2-Jun16-10m || collection_date: 2016-06 || depth: 10m || env_biome: aquatic biome || env_feature: sea water || env_material: coastral sea water || geo_loc_name: Japan || lat_lon: 39.044612 N 141.73245 E || project_name: Metagenomic sequences of the Ofunato Bay 2016 || BioSampleModel: MIMS.me.water	NA
DRR092648	NA	NA	Metagenomic sequences of the Ofunato Bay 2016	NA	sample_name: KSt2-Jul16-10m || collection_date: 2016-07 || depth: 10m || env_biome: aquatic biome || env_feature: sea water || env_material: coastral sea water || geo_loc_name: Japan || lat_lon: 39.044612 N 141.73245 E || project_name: Metagenomic sequences of the Ofunato Bay 2016 || BioSampleModel: MIMS.me.water	NA
DRR092649	NA	NA	Metagenomic sequences of the Ofunato Bay 2016	NA	sample_name: KSt2-Aug16-10m || collection_date: 2016-08 || depth: 10m || env_biome: aquatic biome || env_feature: sea water || env_material: coastral sea water || geo_loc_name: Japan || lat_lon: 39.044612 N 141.73245 E || project_name: Metagenomic sequences of the Ofunato Bay 2016 || BioSampleModel: MIMS.me.water	NA
DRR092650	NA	NA	Metagenomic sequences of the Ofunato Bay 2016	NA	sample_name: KSt2-Sep16-10m || collection_date: 2016-09 || depth: 10m || env_biome: aquatic biome || env_feature: sea water || env_material: coastral sea water || geo_loc_name: Japan || lat_lon: 39.019030 N 141.72820 E || project_name: Metagenomic sequences of the Ofunato Bay 2016 || BioSampleModel: MIMS.me.water	NA
DRR092651	NA	NA	Metagenomic sequences of the Ofunato Bay 2016	NA	sample_name: KSt2-Oct16-10m || collection_date: 2016-10 || depth: 10m || env_biome: aquatic biome || env_feature: sea water || env_material: coastral sea water || geo_loc_name: Japan || lat_lon: 39.019030 N 141.72820 E || project_name: Metagenomic sequences of the Ofunato Bay 2016 || BioSampleModel: MIMS.me.water	NA
DRR092652	NA	NA	Metagenomic sequences of the Ofunato Bay 2016	NA	sample_name: KSt3-Jan16-1m || collection_date: 2016-01 || depth: 1 m || env_biome: aquatic biome || env_feature: sea water || env_material: coastral sea water || geo_loc_name: Japan || lat_lon: 39.019030 N 141.72820 E || project_name: Metagenomic sequences of the Ofunato Bay 2016 || BioSampleModel: MIMS.me.water	NA
DRR092653	NA	NA	Metagenomic sequences of the Ofunato Bay 2016	NA	sample_name: KSt3-Feb16-1m || collection_date: 2016-02 || depth: 1 m || env_biome: aquatic biome || env_feature: sea water || env_material: coastral sea water || geo_loc_name: Japan || lat_lon: 39.019030 N 141.72820 E || project_name: Metagenomic sequences of the Ofunato Bay 2016 || BioSampleModel: MIMS.me.water	NA
DRR092654	NA	NA	Metagenomic sequences of the Ofunato Bay 2016	NA	sample_name: KSt3-Mar16-1m || collection_date: 2016-03 || depth: 1 m || env_biome: aquatic biome || env_feature: sea water || env_material: coastral sea water || geo_loc_name: Japan || lat_lon: 39.019030 N 141.72820 E || project_name: Metagenomic sequences of the Ofunato Bay 2016 || BioSampleModel: MIMS.me.water	NA
DRR092655	NA	NA	Metagenomic sequences of the Ofunato Bay 2016	NA	sample_name: KSt3-Apr16-1m || collection_date: 2016-04 || depth: 1 m || env_biome: aquatic biome || env_feature: sea water || env_material: coastral sea water || geo_loc_name: Japan || lat_lon: 39.019030 N 141.72820 E || project_name: Metagenomic sequences of the Ofunato Bay 2016 || BioSampleModel: MIMS.me.water	NA
DRR092656	NA	NA	Metagenomic sequences of the Ofunato Bay 2016	NA	sample_name: KSt3-May16-1m || collection_date: 2016-05 || depth: 1 m || env_biome: aquatic biome || env_feature: sea water || env_material: coastral sea water || geo_loc_name: Japan || lat_lon: 39.019030 N 141.72820 E || project_name: Metagenomic sequences of the Ofunato Bay 2016 || BioSampleModel: MIMS.me.water	NA
DRR092657	NA	NA	Metagenomic sequences of the Ofunato Bay 2016	NA	sample_name: KSt3-Jun16-1m || collection_date: 2016-06 || depth: 1 m || env_biome: aquatic biome || env_feature: sea water || env_material: coastral sea water || geo_loc_name: Japan || lat_lon: 39.019030 N 141.72820 E || project_name: Metagenomic sequences of the Ofunato Bay 2016 || BioSampleModel: MIMS.me.water	NA
DRR092658	NA	NA	Metagenomic sequences of the Ofunato Bay 2016	NA	sample_name: KSt3-Jul16-1m || collection_date: 2016-07 || depth: 1 m || env_biome: aquatic biome || env_feature: sea water || env_material: coastral sea water || geo_loc_name: Japan || lat_lon: 39.019030 N 141.72820 E || project_name: Metagenomic sequences of the Ofunato Bay 2016 || BioSampleModel: MIMS.me.water	NA
DRR092659	NA	NA	Metagenomic sequences of the Ofunato Bay 2016	NA	sample_name: KSt3-Aug16-1m || collection_date: 2016-08 || depth: 1 m || env_biome: aquatic biome || env_feature: sea water || env_material: coastral sea water || geo_loc_name: Japan || lat_lon: 39.019030 N 141.72820 E || project_name: Metagenomic sequences of the Ofunato Bay 2016 || BioSampleModel: MIMS.me.water	NA
DRR092660	NA	NA	Metagenomic sequences of the Ofunato Bay 2016	NA	sample_name: KSt3-Sep16-1m || collection_date: 2016-09 || depth: 1 m || env_biome: aquatic biome || env_feature: sea water || env_material: coastral sea water || geo_loc_name: Japan || lat_lon: 39.019030 N 141.72820 E || project_name: Metagenomic sequences of the Ofunato Bay 2016 || BioSampleModel: MIMS.me.water	NA
DRR092661	NA	NA	Metagenomic sequences of the Ofunato Bay 2016	NA	sample_name: KSt3-Oct16-1m || collection_date: 2016-10 || depth: 1 m || env_biome: aquatic biome || env_feature: sea water || env_material: coastral sea water || geo_loc_name: Japan || lat_lon: 39.019030 N 141.72820 E || project_name: Metagenomic sequences of the Ofunato Bay 2016 || BioSampleModel: MIMS.me.water	NA
DRR092662	NA	NA	Metagenomic sequences of the Ofunato Bay 2016	NA	sample_name: KSt3-Jan16-10m || collection_date: 2016-01 || depth: 10m || env_biome: aquatic biome || env_feature: sea water || env_material: coastral sea water || geo_loc_name: Japan || lat_lon: 39.019030 N 141.72820 E || project_name: Metagenomic sequences of the Ofunato Bay 2016 || BioSampleModel: MIMS.me.water	NA
DRR092663	NA	NA	Metagenomic sequences of the Ofunato Bay 2016	NA	sample_name: KSt3-Feb16-10m || collection_date: 2016-02 || depth: 10m || env_biome: aquatic biome || env_feature: sea water || env_material: coastral sea water || geo_loc_name: Japan || lat_lon: 39.019030 N 141.72820 E || project_name: Metagenomic sequences of the Ofunato Bay 2016 || BioSampleModel: MIMS.me.water	NA
DRR092664	NA	NA	Metagenomic sequences of the Ofunato Bay 2016	NA	sample_name: KSt3-Mar16-10m || collection_date: 2016-03 || depth: 10m || env_biome: aquatic biome || env_feature: sea water || env_material: coastral sea water || geo_loc_name: Japan || lat_lon: 39.019030 N 141.72820 E || project_name: Metagenomic sequences of the Ofunato Bay 2016 || BioSampleModel: MIMS.me.water	NA
DRR092665	NA	NA	Metagenomic sequences of the Ofunato Bay 2016	NA	sample_name: KSt3-Apr16-10m || collection_date: 2016-04 || depth: 10m || env_biome: aquatic biome || env_feature: sea water || env_material: coastral sea water || geo_loc_name: Japan || lat_lon: 39.019030 N 141.72820 E || project_name: Metagenomic sequences of the Ofunato Bay 2016 || BioSampleModel: MIMS.me.water	NA
DRR092666	NA	NA	Metagenomic sequences of the Ofunato Bay 2016	NA	sample_name: KSt3-May16-10m || collection_date: 2016-05 || depth: 10m || env_biome: aquatic biome || env_feature: sea water || env_material: coastral sea water || geo_loc_name: Japan || lat_lon: 39.019030 N 141.72820 E || project_name: Metagenomic sequences of the Ofunato Bay 2016 || BioSampleModel: MIMS.me.water	NA
DRR092667	NA	NA	Metagenomic sequences of the Ofunato Bay 2016	NA	sample_name: KSt3-Jun16-10m || collection_date: 2016-06 || depth: 10m || env_biome: aquatic biome || env_feature: sea water || env_material: coastral sea water || geo_loc_name: Japan || lat_lon: 39.019030 N 141.72820 E || project_name: Metagenomic sequences of the Ofunato Bay 2016 || BioSampleModel: MIMS.me.water	NA
DRR092668	NA	NA	Metagenomic sequences of the Ofunato Bay 2016	NA	sample_name: KSt3-Jul16-10m || collection_date: 2016-07 || depth: 10m || env_biome: aquatic biome || env_feature: sea water || env_material: coastral sea water || geo_loc_name: Japan || lat_lon: 39.019030 N 141.72820 E || project_name: Metagenomic sequences of the Ofunato Bay 2016 || BioSampleModel: MIMS.me.water	NA
DRR092669	NA	NA	Metagenomic sequences of the Ofunato Bay 2016	NA	sample_name: KSt3-Aug16-10m || collection_date: 2016-08 || depth: 10m || env_biome: aquatic biome || env_feature: sea water || env_material: coastral sea water || geo_loc_name: Japan || lat_lon: 39.019030 N 141.72820 E || project_name: Metagenomic sequences of the Ofunato Bay 2016 || BioSampleModel: MIMS.me.water	NA
DRR092670	NA	NA	Metagenomic sequences of the Ofunato Bay 2016	NA	sample_name: KSt3-Sep16-10m || collection_date: 2016-09 || depth: 10m || env_biome: aquatic biome || env_feature: sea water || env_material: coastral sea water || geo_loc_name: Japan || lat_lon: 39.019030 N 141.72820 E || project_name: Metagenomic sequences of the Ofunato Bay 2016 || BioSampleModel: MIMS.me.water	NA
DRR092671	NA	NA	Metagenomic sequences of the Ofunato Bay 2016	NA	sample_name: KSt3-Oct16-10m || collection_date: 2016-10 || depth: 10m || env_biome: aquatic biome || env_feature: sea water || env_material: coastral sea water || geo_loc_name: Japan || lat_lon: 39.019030 N 141.72820 E || project_name: Metagenomic sequences of the Ofunato Bay 2016 || BioSampleModel: MIMS.me.water	NA
DRR092705	marine metagenome	NA	Metagenome analysis of the trench microbiome project on Northwest Pacific Ocean	NA	sample_name: KR1111_D3_W0000 || collection_date: 2011-12-11 || depth: 0m || env_biome: oceanic epipelagic zone biome || env_feature: oceanic epipelagic zone || env_material: sea water || geo_loc_name: Pacific Ocean:Izu-Bonin Trench || lat_lon: 29.1500 N 142.8012 E || project_name: Metagenome analysis of the trench microbiom project on Northwest Pacific Ocean || BioSampleModel: MIMS.me.water	NA
DRR092706	marine metagenome	NA	Metagenome analysis of the trench microbiome project on Northwest Pacific Ocean	NA	sample_name: KR1111_D3_W0306 || collection_date: 2011-12-13 || depth: 306m || env_biome: oceanic mesopelagic zone biome || env_feature: marine mesopelagic zone || env_material: sea water || geo_loc_name: Pacific Ocean:Izu-Bonin Trench || lat_lon: 29.1500 N 142.8012 E || project_name: Metagenome analysis of the trench microbiom project on Northwest Pacific Ocean || BioSampleModel: MIMS.me.water	NA
DRR092707	marine metagenome	NA	Metagenome analysis of the trench microbiome project on Northwest Pacific Ocean	NA	sample_name: KR1111_D3_W0505 || collection_date: 2011-12-13 || depth: 505m || env_biome: oceanic mesopelagic zone biome || env_feature: marine mesopelagic zone || env_material: sea water || geo_loc_name: Pacific Ocean:Izu-Bonin Trench || lat_lon: 29.1500 N 142.8012 E || project_name: Metagenome analysis of the trench microbiom project on Northwest Pacific Ocean || BioSampleModel: MIMS.me.water	NA
DRR092708	marine metagenome	NA	Metagenome analysis of the trench microbiome project on Northwest Pacific Ocean	NA	sample_name: KR1111_D3_W0754 || collection_date: 2011-12-13 || depth: 754m || env_biome: oceanic mesopelagic zone biome || env_feature: marine mesopelagic zone || env_material: sea water || geo_loc_name: Pacific Ocean:Izu-Bonin Trench || lat_lon: 29.1500 N 142.8012 E || project_name: Metagenome analysis of the trench microbiom project on Northwest Pacific Ocean || BioSampleModel: MIMS.me.water	NA
DRR092709	marine metagenome	NA	Metagenome analysis of the trench microbiome project on Northwest Pacific Ocean	NA	sample_name: KR1111_D3_W1206 || collection_date: 2011-12-13 || depth: 1206m || env_biome: oceanic bathypelagic zone biome || env_feature: marine bathypelagic zone || env_material: sea water || geo_loc_name: Pacific Ocean:Izu-Bonin Trench || lat_lon: 29.1500 N 142.8012 E || project_name: Metagenome analysis of the trench microbiom project on Northwest Pacific Ocean || BioSampleModel: MIMS.me.water	NA
DRR092710	marine metagenome	NA	Metagenome analysis of the trench microbiome project on Northwest Pacific Ocean	NA	sample_name: KR1111_D1_W2015 || collection_date: 2011-12-11 || depth: 2015m || env_biome: oceanic bathypelagic zone biome || env_feature: marine bathypelagic zone || env_material: sea water || geo_loc_name: Pacific Ocean:Izu-Bonin Trench || lat_lon: 29.1500 N 142.8012 E || project_name: Metagenome analysis of the trench microbiom project on Northwest Pacific Ocean || BioSampleModel: MIMS.me.water	NA
DRR092711	marine metagenome	NA	Metagenome analysis of the trench microbiome project on Northwest Pacific Ocean	NA	sample_name: KR1111_D1_W3507 || collection_date: 2011-12-11 || depth: 3507m || env_biome: oceanic hadal pelagic zone biome || env_feature: marine hadalpelagic zone || env_material: sea water || geo_loc_name: Pacific Ocean:Izu-Bonin Trench || lat_lon: 29.1500 N 142.8012 E || project_name: Metagenome analysis of the trench microbiom project on Northwest Pacific Ocean || BioSampleModel: MIMS.me.water	NA
DRR092712	marine metagenome	NA	Metagenome analysis of the trench microbiome project on Northwest Pacific Ocean	NA	sample_name: KR1111_D1_W5010 || collection_date: 2011-12-11 || depth: 5010m || env_biome: oceanic abyssopelagic zone biome || env_feature: marine abyssalpelagic zone || env_material: sea water || geo_loc_name: Pacific Ocean:Izu-Bonin Trench || lat_lon: 29.1500 N 142.8012 E || project_name: Metagenome analysis of the trench microbiom project on Northwest Pacific Ocean || BioSampleModel: MIMS.me.wa…	NA
DRR092713	marine metagenome	NA	Metagenome analysis of the trench microbiome project on Northwest Pacific Ocean	NA	sample_name: KR1111_D1_W7512 || collection_date: 2011-12-11 || depth: 7512m || env_biome: oceanic hadal pelagic zone biome || env_feature: marine hadalpelagic zone || env_material: sea water || geo_loc_name: Pacific Ocean:Izu-Bonin Trench || lat_lon: 29.1500 N 142.8012 E || project_name: Metagenome analysis of the trench microbiom project on Northwest Pacific Ocean || BioSampleModel: MIMS.me.water	NA
DRR092714	marine metagenome	NA	Metagenome analysis of the trench microbiome project on Northwest Pacific Ocean	NA	sample_name: KR1111_D1_W9697 || collection_date: 2011-12-11 || depth: 9697m || env_biome: oceanic hadal pelagic zone biome || env_feature: marine hadalpelagic zone || env_material: sea water || geo_loc_name: Pacific Ocean:Izu-Bonin Trench || lat_lon: 29.1500 N 142.8012 E || project_name: Metagenome analysis of the trench microbiom project on Northwest Pacific Ocean || BioSampleModel: MIMS.me.water	NA
DRR092715	marine metagenome	NA	Metagenome analysis of the trench microbiome project on Northwest Pacific Ocean	NA	sample_name: KR1219_CTD1_W0000 || collection_date: 2012-12-05 || depth: 0m || env_biome: oceanic epipelagic zone biome || env_feature: oceanic epipelagic zone || env_material: sea water || geo_loc_name: Pacific Ocean:Japan Trench || lat_lon: 36.1050 N 142.7261 E || project_name: Metagenome analysis of the trench microbiom project on Northwest Pacific Ocean || BioSampleModel: MIMS.me.water	NA
DRR092716	marine metagenome	NA	Metagenome analysis of the trench microbiome project on Northwest Pacific Ocean	NA	sample_name: KR1219_CTD1_W0200 || collection_date: 2012-12-02 || depth: 200m || env_biome: oceanic mesopelagic zone biome || env_feature: marine mesopelagic zone || env_material: sea water || geo_loc_name: Pacific Ocean:Japan Trench || lat_lon: 36.0640 N 142.7279 E || project_name: Metagenome analysis of the trench microbiom project on Northwest Pacific Ocean || BioSampleModel: MIMS.me.water	NA
DRR092717	marine metagenome	NA	Metagenome analysis of the trench microbiome project on Northwest Pacific Ocean	NA	sample_name: KR1219_CTD1_W0550 || collection_date: 2012-12-02 || depth: 550m || env_biome: oceanic mesopelagic zone biome || env_feature: marine mesopelagic zone || env_material: sea water || geo_loc_name: Pacific Ocean:Japan Trench || lat_lon: 36.0640 N 142.7279 E || project_name: Metagenome analysis of the trench microbiom project on Northwest Pacific Ocean || BioSampleModel: MIMS.me.water	NA
DRR092718	marine metagenome	NA	Metagenome analysis of the trench microbiome project on Northwest Pacific Ocean	NA	sample_name: KR1219_CTD1_W1000 || collection_date: 2012-12-02 || depth: 1000m || env_biome: oceanic mesopelagic zone biome || env_feature: marine mesopelagic zone || env_material: sea water || geo_loc_name: Pacific Ocean:Japan Trench || lat_lon: 36.0640 N 142.7279 E || project_name: Metagenome analysis of the trench microbiom project on Northwest Pacific Ocean || BioSampleModel: MIMS.me.water	NA
DRR092719	marine metagenome	NA	Metagenome analysis of the trench microbiome project on Northwest Pacific Ocean	NA	sample_name: KR1219_CTD1_W3500 || collection_date: 2012-12-02 || depth: 3500m || env_biome: oceanic abyssopelagic zone biome || env_feature: marine abyssalpelagic zone || env_material: sea water || geo_loc_name: Pacific Ocean:Japan Trench || lat_lon: 36.0640 N 142.7279 E || project_name: Metagenome analysis of the trench microbiom project on Northwest Pacific Ocean || BioSampleModel: MIMS.me.water	NA
DRR092720	marine metagenome	NA	Metagenome analysis of the trench microbiome project on Northwest Pacific Ocean	NA	sample_name: KR1219_CTD1_W7000 || collection_date: 2012-12-05 || depth: 7000m || env_biome: oceanic hadal pelagic zone biome || env_feature: marine hadalpelagic zone || env_material: sea water || geo_loc_name: Pacific Ocean:Japan Trench || lat_lon: 36.1050 N 142.7261 E || project_name: Metagenome analysis of the trench microbiom project on Northwest Pacific Ocean || BioSampleModel: MIMS.me.water	NA
DRR092721	marine metagenome	NA	Metagenome analysis of the trench microbiome project on Northwest Pacific Ocean	NA	sample_name: KR1401_StC_W0000 || collection_date: 2014-01-12 || depth: 0m || env_biome: oceanic epipelagic zone biome || env_feature: oceanic epipelagic zone || env_material: sea water || geo_loc_name: Pacific Ocean:Mariana Trench || lat_lon: 11.3673 N 142.4181 E || project_name: Metagenome analysis of the trench microbiom project on Northwest Pacific Ocean || BioSampleModel: MIMS.me.water	NA
DRR092722	marine metagenome	NA	Metagenome analysis of the trench microbiome project on Northwest Pacific Ocean	NA	sample_name: KR1401_StC_W0203 || collection_date: 2014-01-17 || depth: 203m || env_biome: oceanic mesopelagic zone biome || env_feature: marine mesopelagic zone || env_material: sea water || geo_loc_name: Pacific Ocean:Mariana Trench || lat_lon: 11.3698 N 142.4294 E || project_name: Metagenome analysis of the trench microbiom project on Northwest Pacific Ocean || BioSampleModel: MIMS.me.water	NA
DRR092723	marine metagenome	NA	Metagenome analysis of the trench microbiome project on Northwest Pacific Ocean	NA	sample_name: KR1401_StC_W0502 || collection_date: 2014-01-17 || depth: 502m || env_biome: oceanic mesopelagic zone biome || env_feature: marine mesopelagic zone || env_material: sea water || geo_loc_name: Pacific Ocean:Mariana Trench || lat_lon: 11.3698 N 142.4294 E || project_name: Metagenome analysis of the trench microbiom project on Northwest Pacific Ocean || BioSampleModel: MIMS.me.water	NA
DRR092724	marine metagenome	NA	Metagenome analysis of the trench microbiome project on Northwest Pacific Ocean	NA	sample_name: KR1401_StC_W2000 || collection_date: 2014-01-17 || depth: 2000m || env_biome: oceanic bathypelagic zone biome || env_feature: marine bathypelagic zone || env_material: sea water || geo_loc_name: Pacific Ocean:Mariana Trench || lat_lon: 11.3698 N 142.4294 E || project_name: Metagenome analysis of the trench microbiom project on Northwest Pacific Ocean || BioSampleModel: MIMS.me.water	NA
DRR092725	marine metagenome	NA	Metagenome analysis of the trench microbiome project on Northwest Pacific Ocean	NA	sample_name: KR1401_StC_W3971 || collection_date: 2014-01-15 || depth: 3971m || env_biome: oceanic abyssopelagic zone biome || env_feature: marine abyssalpelagic zone || env_material: sea water || geo_loc_name: Pacific Ocean:Mariana Trench || lat_lon: 11.3699 N 142.4301 E || project_name: Metagenome analysis of the trench microbiom project on Northwest Pacific Ocean || BioSampleModel: MIMS.me.wat…	NA
DRR092726	marine metagenome	NA	Metagenome analysis of the trench microbiome project on Northwest Pacific Ocean	NA	sample_name: KR1401_StC_W7900 || collection_date: 2014-01-15 || depth: 7900m || env_biome: oceanic hadal pelagic zone biome || env_feature: marine hadalpelagic zone || env_material: sea water || geo_loc_name: Pacific Ocean:Mariana Trench || lat_lon: 11.3699 N 142.4301 E || project_name: Metagenome analysis of the trench microbiom project on Northwest Pacific Ocean || BioSampleModel: MIMS.me.water	NA
DRR092727	marine metagenome	NA	Metagenome analysis of the trench microbiome project on Northwest Pacific Ocean	NA	sample_name: KR1401_StC_W10899 || collection_date: 2014-01-12 || depth: 10899m || env_biome: oceanic hadal pelagic zone biome || env_feature: marine hadalpelagic zone || env_material: sea water || geo_loc_name: Pacific Ocean:Mariana Trench || lat_lon: 11.3676 N 142.4241 E || project_name: Metagenome analysis of the trench microbiom project on Northwest Pacific Ocean || BioSampleModel: MIMS.me.wat…	NA
DRR092728	marine metagenome	NA	Metagenome analysis of the trench microbiome project on Northwest Pacific Ocean	NA	sample_name: MR1404_St45_W0000 || collection_date: 2014-07-19 || depth: 0m || env_biome: oceanic epipelagic zone biome || env_feature: oceanic epipelagic zone || env_material: sea water || geo_loc_name: Pacific Ocean:Kuril Trench || lat_lon: 41.8736 N 146.3193 E || project_name: Metagenome analysis of the trench microbiom project on Northwest Pacific Ocean || BioSampleModel: MIMS.me.water	NA
DRR092729	marine metagenome	NA	Metagenome analysis of the trench microbiome project on Northwest Pacific Ocean	NA	sample_name: MR1404_St45_W0200 || collection_date: 2014-07-19 || depth: 200m || env_biome: oceanic mesopelagic zone biome || env_feature: marine mesopelagic zone || env_material: sea water || geo_loc_name: Pacific Ocean:Kuril Trench || lat_lon: 41.8736 N 146.3193 E || project_name: Metagenome analysis of the trench microbiom project on Northwest Pacific Ocean || BioSampleModel: MIMS.me.water	NA
DRR092730	marine metagenome	NA	Metagenome analysis of the trench microbiome project on Northwest Pacific Ocean	NA	sample_name: MR1404_St45_W1000 || collection_date: 2014-07-19 || depth: 1000m || env_biome: oceanic bathypelagic zone biome || env_feature: marine bathypelagic zone || env_material: sea water || geo_loc_name: Pacific Ocean:Kuril Trench || lat_lon: 41.8736 N 146.3193 E || project_name: Metagenome analysis of the trench microbiom project on Northwest Pacific Ocean || BioSampleModel: MIMS.me.water	NA
DRR092731	marine metagenome	NA	Metagenome analysis of the trench microbiome project on Northwest Pacific Ocean	NA	sample_name: MR1404_St45_W2400 || collection_date: 2014-07-19 || depth: 2400m || env_biome: oceanic bathypelagic zone biome || env_feature: marine bathypelagic zone || env_material: sea water || geo_loc_name: Pacific Ocean:Kuril Trench || lat_lon: 41.8736 N 146.3193 E || project_name: Metagenome analysis of the trench microbiom project on Northwest Pacific Ocean || BioSampleModel: MIMS.me.water	NA
DRR092732	marine metagenome	NA	Metagenome analysis of the trench microbiome project on Northwest Pacific Ocean	NA	sample_name: MR1404_St45_W4500 || collection_date: 2014-07-19 || depth: 4500m || env_biome: oceanic abyssopelagic zone biome || env_feature: marine abyssalpelagic zone || env_material: sea water || geo_loc_name: Pacific Ocean:Kuril Trench || lat_lon: 41.8736 N 146.3193 E || project_name: Metagenome analysis of the trench microbiom project on Northwest Pacific Ocean || BioSampleModel: MIMS.me.water	NA
DRR092733	marine metagenome	NA	Metagenome analysis of the trench microbiome project on Northwest Pacific Ocean	NA	sample_name: MR1404_St45_W6500 || collection_date: 2014-07-19 || depth: 6500m || env_biome: oceanic hadal pelagic zone biome || env_feature: marine hadalpelagic zone || env_material: sea water || geo_loc_name: Pacific Ocean:Kuril Trench || lat_lon: 41.8736 N 146.3193 E || project_name: Metagenome analysis of the trench microbiom project on Northwest Pacific Ocean || BioSampleModel: MIMS.me.water	NA
DRR093002	marine metagenome	NA	Metagenomics of BMS sulfide deposits	NA	sample_name: 160705-skato-S08_S1 || collection_date: 2010-06-16 || depth: 3024 m || elev: 1.96 m || env_biome: marine hydrothermal vent biome || env_feature: marine hydrothermal vent chimney || env_material: marine sediment || geo_loc_name: Southern Mariana Trough || lat_lon: 12.93 N 143.62 E || project_name: Metagenomics of sub-seafloor massive sulfide deposits || BioSampleModel: MIMS.me.sediment	NA
DRR093003	marine metagenome	NA	Metagenomics of BMS sulfide deposits	NA	sample_name: 160705-skato-S09_S2 || collection_date: 2010-06-16 || depth: 3024 m || elev: 1.86 m || env_biome: marine hydrothermal vent biome || env_feature: marine hydrothermal vent chimney || env_material: marine sediment || geo_loc_name: Southern Mariana Trough || lat_lon: 12.93 N 143.62 E || project_name: Metagenomics of sub-seafloor massive sulfide deposits || BioSampleModel: MIMS.me.sediment	NA
DRR093004	marine metagenome	NA	Metagenomics of BMS sulfide deposits	NA	sample_name: 161219skato-S08_S1 || collection_date: 2010-06-16 || depth: 3024 m || elev: 1.96 m || env_biome: marine hydrothermal vent biome || env_feature: marine hydrothermal vent chimney || env_material: marine sediment || geo_loc_name: Southern Mariana Trough || lat_lon: 12.93 N 143.62 E || project_name: Metagenomics of sub-seafloor massive sulfide deposits || BioSampleModel: MIMS.me.sediment	NA
DRR093005	marine metagenome	NA	Metagenomics of BMS sulfide deposits	NA	sample_name: 161222skato-S09_S1 || collection_date: 2010-06-16 || depth: 3024 m || elev: 1.86 m || env_biome: marine hydrothermal vent biome || env_feature: marine hydrothermal vent chimney || env_material: marine sediment || geo_loc_name: Southern Mariana Trough || lat_lon: 12.93 N 143.62 E || project_name: Metagenomics of sub-seafloor massive sulfide deposits || BioSampleModel: MIMS.me.sediment	NA
DRR093101	groundwater metagenome	NA	Metagenome of The Cedars serpentinizing springs	NA	project_name: The Cedars metagenome || sample_name: BS5B_2011 || env_feature: mineral spring || samp_collect_device: in-line filter || redox_potential: -550 mV || samp_store_dur: -80 || env_material: ground water || env_biome: freshwater biome || depth: surface || geo_loc_name: USA: CA, Sonoma || collection_date: Sep-11 || samp_store_loc: -80 || chloride: 1.5 mM || lat_lon: 38.621133 N 123.133567…	NA
DRR093102	groundwater metagenome	NA	Metagenome of The Cedars serpentinizing springs	NA	project_name: The Cedars metagenome || sample_name: BS5B_2012 || env_feature: mineral spring || samp_collect_device: in-line filter || redox_potential: -550 mV || samp_store_dur: -80 || env_material: ground water || env_biome: freshwater biome || depth: surface || geo_loc_name: USA: CA, Sonoma || collection_date: Jun-12 || samp_store_loc: -80 || chloride: 1.5 mM || lat_lon: 38.621133 N 123.133567…	NA
DRR093103	groundwater metagenome	NA	Metagenome of The Cedars serpentinizing springs	NA	project_name: The Cedars metagenome || sample_name: GPS1_2011 || env_feature: mineral spring || samp_collect_device: in-line filter || redox_potential: -650 mV || samp_store_dur: -80 || env_material: ground water || env_biome: freshwater biome || depth: surface || geo_loc_name: USA: CA, Sonoma || collection_date: Sep-11 || samp_store_loc: -80 || chloride: 8.8 mM || lat_lon: 38.621367 N 123.133117…	NA
DRR093104	groundwater metagenome	NA	Metagenome of The Cedars serpentinizing springs	NA	project_name: The Cedars metagenome || sample_name: GPS1_2012 || env_feature: mineral spring || samp_collect_device: in-line filter || redox_potential: -650 mV || samp_store_dur: -80 || env_material: ground water || env_biome: freshwater biome || depth: surface || geo_loc_name: USA: CA, Sonoma || collection_date: Jun-12 || samp_store_loc: -80 || chloride: 8.8 mM || lat_lon: 38.621367 N 123.133117…	NA
DRR095147	NA	NA	Metagenome	NA	sample_name: AIST-1121-E1-DNA_CCGTCC_L008_R1_001.fastq || collection_date: 2015-11-21 || depth: 9 m || env_biome: superfund site || env_feature: aquifer || env_material: water || geo_loc_name: Japan:Osaka || lat_lon: 34.41 N 135.31 W || project_name: Metagenome || BioSampleModel: MIMS.me.water	NA
DRR095148	NA	NA	Metagenome	NA	sample_name: AIST-1122-E1-DNA_GTCCGC_L008_R1_001.fastq || collection_date: 2015-11-22 || depth: 9 m || env_biome: superfund site || env_feature: aquifer || env_material: water || geo_loc_name: Japan:Osaka || lat_lon: 34.41 N 135.31 W || project_name: Metagenome || BioSampleModel: MIMS.me.water	NA
DRR095149	NA	NA	Metagenome	NA	sample_name: AIST-1127-E1-DNA_GTGAAA_L008_R1_001.fastq || collection_date: 2015-11-27 || depth: 9 m || env_biome: superfund site || env_feature: aquifer || env_material: water || geo_loc_name: Japan:Osaka || lat_lon: 34.41 N 135.31 W || project_name: Metagenome || BioSampleModel: MIMS.me.water	NA
DRR095150	NA	NA	Metagenome	NA	sample_name: AIST-1210-E1-DNA_ACTGAT_L008_R1_001.fastq || collection_date: 2015-12-10 || depth: 9 m || env_biome: superfund site || env_feature: aquifer || env_material: water || geo_loc_name: Japan:Osaka || lat_lon: 34.41 N 135.31 W || project_name: Metagenome || BioSampleModel: MIMS.me.water	NA
DRR098837	NA	NA	Metagenomic analyses of the viral communities in an upper bathyal sediment	NA	sample_name: N500_0-2cm_ssDNA_virome || collection_date: 2012-03-23 || depth: 0 m || elev: -500 m || env_biome: marine mesopelagic zone biome || env_feature: sedimentary stratum || env_material: marine sediment || geo_loc_name: Japan:off Tohoku, Pacific Ocean || lat_lon: 39.1500 S 142.1300 E || project_name: Analysis of ssDNA and dsDNA viral metagenomic sequences collected from deep-sea sediment …	NA
DRR098838	NA	NA	Metagenomic analyses of the viral communities in an upper bathyal sediment	NA	sample_name: N500_5-8cm_ssDNA_virome || collection_date: 2012-03-23 || depth: 0.05 m || elev: -500 m || env_biome: marine mesopelagic zone biome || env_feature: sedimentary stratum || env_material: marine sediment || geo_loc_name: Japan:off Tohoku, Pacific Ocean || lat_lon: 39.1500 S 142.1300 E || project_name: Analysis of ssDNA and dsDNA viral metagenomic sequences collected from deep-sea sedime…	NA
DRR098839	NA	NA	Metagenomic analyses of the viral communities in an upper bathyal sediment	NA	sample_name: N500_10-15cm_ssDNA_virome || collection_date: 2012-03-23 || depth: 0.1 m || elev: -500 m || env_biome: marine mesopelagic zone biome || env_feature: sedimentary stratum || env_material: marine sediment || geo_loc_name: Japan:off Tohoku, Pacific Ocean || lat_lon: 39.1500 S 142.1300 E || project_name: Analysis of ssDNA and dsDNA viral metagenomic sequences collected from deep-sea sedim…	NA
DRR098840	NA	NA	Metagenomic analyses of the viral communities in an upper bathyal sediment	NA	sample_name: N500_0-2cm_dsDNA_virome || collection_date: 2012-03-23 || depth: 0 m || elev: -500 m || env_biome: marine mesopelagic zone biome || env_feature: sedimentary stratum || env_material: marine sediment || geo_loc_name: Japan:off Tohoku, Pacific Ocean || lat_lon: 39.1500 S 142.1300 E || project_name: Analysis of ssDNA and dsDNA viral metagenomic sequences collected from deep-sea sediment …	NA
DRR098841	NA	NA	Metagenomic analyses of the viral communities in an upper bathyal sediment	NA	sample_name: N500_5-8cm_dsDNA_virome || collection_date: 2012-03-23 || depth: 0.05 m || elev: -500 m || env_biome: marine mesopelagic zone biome || env_feature: sedimentary stratum || env_material: marine sediment || geo_loc_name: Japan:off Tohoku, Pacific Ocean || lat_lon: 39.1500 S 142.1300 E || project_name: Analysis of ssDNA and dsDNA viral metagenomic sequences collected from deep-sea sedime…	NA
DRR098842	NA	NA	Metagenomic analyses of the viral communities in an upper bathyal sediment	NA	sample_name: N500_10-15cm_dsDNA_virome || collection_date: 2012-03-23 || depth: 0.1 m || elev: -500 m || env_biome: marine mesopelagic zone biome || env_feature: sedimentary stratum || env_material: marine sediment || geo_loc_name: Japan:off Tohoku, Pacific Ocean || lat_lon: 39.1500 S 142.1300 E || project_name: Analysis of ssDNA and dsDNA viral metagenomic sequences collected from deep-sea sedim…	NA
DRR099826	riverine metagenome	NA	Metagenomic sequences of the Tama River 2015_9 - 2016_12	NA	sample_name: TamaRiver-Sep2015 || collection_date: 2015-09 || depth: 20cm || env_biome: freshwater river biome || env_feature: river || env_material: river water || geo_loc_name: Japan:Tama river || lat_lon: 35.650063 N 139.465657 E || project_name: Metagenomic sequences of the Tama River Sep 2015 - Dec 2016 || BioSampleModel: MIMS.me.water	NA
DRR099827	riverine metagenome	NA	Metagenomic sequences of the Tama River 2015_9 - 2016_12	NA	sample_name: TamaRiver-Oct2015 || collection_date: 2015-10 || depth: 20cm || env_biome: freshwater river biome || env_feature: river || env_material: river water || geo_loc_name: Japan:Tama river || lat_lon: 35.650063 N 139.465657 E || project_name: Metagenomic sequences of the Tama River Sep 2015 - Dec 2017 || BioSampleModel: MIMS.me.water	NA
DRR099828	riverine metagenome	NA	Metagenomic sequences of the Tama River 2015_9 - 2016_12	NA	sample_name: TamaRiver-Nov2015 || collection_date: 2015-11 || depth: 20cm || env_biome: freshwater river biome || env_feature: river || env_material: river water || geo_loc_name: Japan:Tama river || lat_lon: 35.650063 N 139.465657 E || project_name: Metagenomic sequences of the Tama River Sep 2015 - Dec 2018 || BioSampleModel: MIMS.me.water	NA
DRR099829	riverine metagenome	NA	Metagenomic sequences of the Tama River 2015_9 - 2016_12	NA	sample_name: TamaRiver-Dec2015 || collection_date: 2015-12 || depth: 20cm || env_biome: freshwater river biome || env_feature: river || env_material: river water || geo_loc_name: Japan:Tama river || lat_lon: 35.650063 N 139.465657 E || project_name: Metagenomic sequences of the Tama River Sep 2015 - Dec 2019 || BioSampleModel: MIMS.me.water	NA
DRR099830	riverine metagenome	NA	Metagenomic sequences of the Tama River 2015_9 - 2016_12	NA	sample_name: TamaRiver-Jan2016 || collection_date: 2016-01 || depth: 20cm || env_biome: freshwater river biome || env_feature: river || env_material: river water || geo_loc_name: Japan:Tama river || lat_lon: 35.650063 N 139.465657 E || project_name: Metagenomic sequences of the Tama River Sep 2015 - Dec 2020 || BioSampleModel: MIMS.me.water	NA
DRR099831	riverine metagenome	NA	Metagenomic sequences of the Tama River 2015_9 - 2016_12	NA	sample_name: TamaRiver-Feb2016 || collection_date: 2016-02 || depth: 20cm || env_biome: freshwater river biome || env_feature: river || env_material: river water || geo_loc_name: Japan:Tama river || lat_lon: 35.650063 N 139.465657 E || project_name: Metagenomic sequences of the Tama River Sep 2015 - Dec 2021 || BioSampleModel: MIMS.me.water	NA
DRR099832	riverine metagenome	NA	Metagenomic sequences of the Tama River 2015_9 - 2016_12	NA	sample_name: TamaRiver-Mar2016 || collection_date: 2016-03 || depth: 20cm || env_biome: freshwater river biome || env_feature: river || env_material: river water || geo_loc_name: Japan:Tama river || lat_lon: 35.650063 N 139.465657 E || project_name: Metagenomic sequences of the Tama River Sep 2015 - Dec 2022 || BioSampleModel: MIMS.me.water	NA
DRR099833	riverine metagenome	NA	Metagenomic sequences of the Tama River 2015_9 - 2016_12	NA	sample_name: TamaRiver-Apr2016 || collection_date: 2016-04 || depth: 20cm || env_biome: freshwater river biome || env_feature: river || env_material: river water || geo_loc_name: Japan:Tama river || lat_lon: 35.650063 N 139.465657 E || project_name: Metagenomic sequences of the Tama River Sep 2015 - Dec 2023 || BioSampleModel: MIMS.me.water	NA
DRR099834	riverine metagenome	NA	Metagenomic sequences of the Tama River 2015_9 - 2016_12	NA	sample_name: TamaRiver-May2016 || collection_date: 2016-05 || depth: 20cm || env_biome: freshwater river biome || env_feature: river || env_material: river water || geo_loc_name: Japan:Tama river || lat_lon: 35.650063 N 139.465657 E || project_name: Metagenomic sequences of the Tama River Sep 2015 - Dec 2024 || BioSampleModel: MIMS.me.water	NA
DRR099835	riverine metagenome	NA	Metagenomic sequences of the Tama River 2015_9 - 2016_12	NA	sample_name: TamaRiver-Jun2016 || collection_date: 2016-06 || depth: 20cm || env_biome: freshwater river biome || env_feature: river || env_material: river water || geo_loc_name: Japan:Tama river || lat_lon: 35.650063 N 139.465657 E || project_name: Metagenomic sequences of the Tama River Sep 2015 - Dec 2025 || BioSampleModel: MIMS.me.water	NA
DRR099836	riverine metagenome	NA	Metagenomic sequences of the Tama River 2015_9 - 2016_12	NA	sample_name: TamaRiver-Jul2016 || collection_date: 2016-07 || depth: 20cm || env_biome: freshwater river biome || env_feature: river || env_material: river water || geo_loc_name: Japan:Tama river || lat_lon: 35.650063 N 139.465657 E || project_name: Metagenomic sequences of the Tama River Sep 2015 - Dec 2026 || BioSampleModel: MIMS.me.water	NA
DRR099837	riverine metagenome	NA	Metagenomic sequences of the Tama River 2015_9 - 2016_12	NA	sample_name: TamaRiver-Aug2016 || collection_date: 2016-08 || depth: 20cm || env_biome: freshwater river biome || env_feature: river || env_material: river water || geo_loc_name: Japan:Tama river || lat_lon: 35.650063 N 139.465657 E || project_name: Metagenomic sequences of the Tama River Sep 2015 - Dec 2027 || BioSampleModel: MIMS.me.water	NA
DRR099838	riverine metagenome	NA	Metagenomic sequences of the Tama River 2015_9 - 2016_12	NA	sample_name: TamaRiver-Sep2016 || collection_date: 2016-09 || depth: 20cm || env_biome: freshwater river biome || env_feature: river || env_material: river water || geo_loc_name: Japan:Tama river || lat_lon: 35.650063 N 139.465657 E || project_name: Metagenomic sequences of the Tama River Sep 2015 - Dec 2028 || BioSampleModel: MIMS.me.water	NA
DRR099839	riverine metagenome	NA	Metagenomic sequences of the Tama River 2015_9 - 2016_12	NA	sample_name: TamaRiver-Oct2016 || collection_date: 2016-10 || depth: 20cm || env_biome: freshwater river biome || env_feature: river || env_material: river water || geo_loc_name: Japan:Tama river || lat_lon: 35.650063 N 139.465657 E || project_name: Metagenomic sequences of the Tama River Sep 2015 - Dec 2029 || BioSampleModel: MIMS.me.water	NA
DRR099840	riverine metagenome	NA	Metagenomic sequences of the Tama River 2015_9 - 2016_12	NA	sample_name: TamaRiver-Nov2016 || collection_date: 2016-11 || depth: 20cm || env_biome: freshwater river biome || env_feature: river || env_material: river water || geo_loc_name: Japan:Tama river || lat_lon: 35.650063 N 139.465657 E || project_name: Metagenomic sequences of the Tama River Sep 2015 - Dec 2030 || BioSampleModel: MIMS.me.water	NA
DRR099841	riverine metagenome	NA	Metagenomic sequences of the Tama River 2015_9 - 2016_12	NA	sample_name: TamaRiver-Dec2016 || collection_date: 2016-12 || depth: 20cm || env_biome: freshwater river biome || env_feature: river || env_material: river water || geo_loc_name: Japan:Tama river || lat_lon: 35.650063 N 139.465657 E || project_name: Metagenomic sequences of the Tama River Sep 2015 - Dec 2031 || BioSampleModel: MIMS.me.water	NA
DRR101454	soil metagenome	NA	Phylum-metabolic pathway relationships in a reclaimated soil	NA	sample_name: CK_1 || collection_date: not applicable || depth: 20cm || elev: not applicable || env_biome: not applicable || env_feature: not applicable || env_material: soil || geo_loc_name: China:Yangzhou, Yizheng || lat_lon: 32.479787 N 119.136439 E || project_name: Phylum-metabolic pathway relationships in a reclaimated soil || replicate: biological replicate 1 || BioSampleModel: MIMS.me.soil	NA
DRR101455	soil metagenome	NA	Phylum-metabolic pathway relationships in a reclaimated soil	NA	sample_name: CK_2 || collection_date: not applicable || depth: 20cm || elev: not applicable || env_biome: not applicable || env_feature: not applicable || env_material: soil || geo_loc_name: China:Yangzhou, Yizheng || lat_lon: 32.479787 N 119.136439 E || project_name: Phylum-metabolic pathway relationships in a reclaimated soil || replicate: biological replicate 2 || BioSampleModel: MIMS.me.soil	NA
DRR101456	soil metagenome	NA	Phylum-metabolic pathway relationships in a reclaimated soil	NA	sample_name: CK_3 || collection_date: not applicable || depth: 20cm || elev: not applicable || env_biome: not applicable || env_feature: not applicable || env_material: soil || geo_loc_name: China:Yangzhou, Yizheng || lat_lon: 32.479787 N 119.136439 E || project_name: Phylum-metabolic pathway relationships in a reclaimated soil || replicate: biological replicate 3 || BioSampleModel: MIMS.me.soil	NA
DRR101457	soil metagenome	NA	Phylum-metabolic pathway relationships in a reclaimated soil	NA	sample_name: CK_4 || collection_date: not applicable || depth: 20cm || elev: not applicable || env_biome: not applicable || env_feature: not applicable || env_material: soil || geo_loc_name: China:Yangzhou, Yizheng || lat_lon: 32.479787 N 119.136439 E || project_name: Phylum-metabolic pathway relationships in a reclaimated soil || replicate: biological replicate 4 || BioSampleModel: MIMS.me.soil	NA
DRR101458	soil metagenome	NA	Phylum-metabolic pathway relationships in a reclaimated soil	NA	sample_name: NPK_1 || collection_date: not applicable || depth: 20cm || elev: not applicable || env_biome: not applicable || env_feature: not applicable || env_material: soil || geo_loc_name: China:Yangzhou, Yizheng || lat_lon: 32.479787 N 119.136439 E || project_name: Phylum-metabolic pathway relationships in a reclaimated soil || replicate: biological replicate 1 || BioSampleModel: MIMS.me.soil	NA
DRR101459	soil metagenome	NA	Phylum-metabolic pathway relationships in a reclaimated soil	NA	sample_name: NPK_2 || collection_date: not applicable || depth: 20cm || elev: not applicable || env_biome: not applicable || env_feature: not applicable || env_material: soil || geo_loc_name: China:Yangzhou, Yizheng || lat_lon: 32.479787 N 119.136439 E || project_name: Phylum-metabolic pathway relationships in a reclaimated soil || replicate: biological replicate 2 || BioSampleModel: MIMS.me.soil	NA
DRR101460	soil metagenome	NA	Phylum-metabolic pathway relationships in a reclaimated soil	NA	sample_name: NPK_3 || collection_date: not applicable || depth: 20cm || elev: not applicable || env_biome: not applicable || env_feature: not applicable || env_material: soil || geo_loc_name: China:Yangzhou, Yizheng || lat_lon: 32.479787 N 119.136439 E || project_name: Phylum-metabolic pathway relationships in a reclaimated soil || replicate: biological replicate 3 || BioSampleModel: MIMS.me.soil	NA
DRR101461	soil metagenome	NA	Phylum-metabolic pathway relationships in a reclaimated soil	NA	sample_name: NPK_4 || collection_date: not applicable || depth: 20cm || elev: not applicable || env_biome: not applicable || env_feature: not applicable || env_material: soil || geo_loc_name: China:Yangzhou, Yizheng || lat_lon: 32.479787 N 119.136439 E || project_name: Phylum-metabolic pathway relationships in a reclaimated soil || replicate: biological replicate 4 || BioSampleModel: MIMS.me.soil	NA
DRR101462	soil metagenome	NA	Phylum-metabolic pathway relationships in a reclaimated soil	NA	sample_name: OF_1 || collection_date: not applicable || depth: 20cm || elev: not applicable || env_biome: not applicable || env_feature: not applicable || env_material: soil || geo_loc_name: China:Yangzhou, Yizheng || lat_lon: 32.479787 N 119.136439 E || project_name: Phylum-metabolic pathway relationships in a reclaimated soil || replicate: biological replicate 1 || BioSampleModel: MIMS.me.soil	NA
DRR101464	soil metagenome	NA	Phylum-metabolic pathway relationships in a reclaimated soil	NA	sample_name: OF_4 || collection_date: not applicable || depth: 20cm || elev: not applicable || env_biome: not applicable || env_feature: not applicable || env_material: soil || geo_loc_name: China:Yangzhou, Yizheng || lat_lon: 32.479787 N 119.136439 E || project_name: Phylum-metabolic pathway relationships in a reclaimated soil || replicate: biological replicate 4 || BioSampleModel: MIMS.me.soil	NA
DRR101465	soil metagenome	NA	Phylum-metabolic pathway relationships in a reclaimated soil	NA	sample_name: OF_5 || collection_date: not applicable || depth: 20cm || elev: not applicable || env_biome: not applicable || env_feature: not applicable || env_material: soil || geo_loc_name: China:Yangzhou, Yizheng || lat_lon: 32.479787 N 119.136439 E || project_name: Phylum-metabolic pathway relationships in a reclaimated soil || replicate: biological replicate 5 || BioSampleModel: MIMS.me.soil	NA
DRR121221	hydrothermal vent metagenome	NA	Dead chimney metagenome	NA	sample_name: DeadEX || collection_date: 2012-09-15 || depth: 2787 m || elev: 0 || env_biome: marine hydrothermal vent biome || env_feature: marine hydrothermal vent chimney || env_material: marine sediment || geo_loc_name: Pacific Ocean:Southern Mariana Trough || lat_lon: 12.55 N 143.39 E || project_name: Dead chimney metagenome || BioSampleModel: MIMS.me.sediment	NA
DRR121222	hydrothermal vent metagenome	NA	Dead chimney metagenome	NA	sample_name: DeadIN || collection_date: 2012-09-15 || depth: 2787 m || elev: 0 || env_biome: marine hydrothermal vent biome || env_feature: marine hydrothermal vent chimney || env_material: marine sediment || geo_loc_name: Pacific Ocean:Southern Mariana Trough || lat_lon: 12.55 N 143.39 E || project_name: Dead chimney metagenome || BioSampleModel: MIMS.me.sediment	NA
DRR121263	freshwater metagenome	NA	Culture-independent metagenomic and metaepigenomic analysis of prokaryotes in Lake Biwa, Japan	NA	sample_name: biwa_5m_1 || collection_date: 2016-12-26 || depth: 5m || env_biome: epilimnion || env_feature: lake || env_material: fresh water || geo_loc_name: Japan:Shiga, Otsu, Lake Biwa || lat_lon: 35.22 N 136.00 E || project_name: Culture-independent metagenomic and metaepigenomic analysis of prokaryotes in Lake Biwa, Japan || BioSampleModel: MIMS.me.water	NA
DRR121264	freshwater metagenome	NA	Culture-independent metagenomic and metaepigenomic analysis of prokaryotes in Lake Biwa, Japan	NA	sample_name: biwa_5m_1 || collection_date: 2016-12-26 || depth: 5m || env_biome: epilimnion || env_feature: lake || env_material: fresh water || geo_loc_name: Japan:Shiga, Otsu, Lake Biwa || lat_lon: 35.22 N 136.00 E || project_name: Culture-independent metagenomic and metaepigenomic analysis of prokaryotes in Lake Biwa, Japan || BioSampleModel: MIMS.me.water	NA
DRR121265	freshwater metagenome	NA	Culture-independent metagenomic and metaepigenomic analysis of prokaryotes in Lake Biwa, Japan	NA	sample_name: biwa_65m_1 || collection_date: 2016-12-26 || depth: 65m || env_biome: hypolimnion || env_feature: lake || env_material: fresh water || geo_loc_name: Japan:Shiga, Otsu, Lake Biwa || lat_lon: 35.22 N 136.00 E || project_name: Culture-independent metagenomic and metaepigenomic analysis of prokaryotes in Lake Biwa, Japan || BioSampleModel: MIMS.me.water	NA
DRR121266	freshwater metagenome	NA	Culture-independent metagenomic and metaepigenomic analysis of prokaryotes in Lake Biwa, Japan	NA	sample_name: biwa_65m_1 || collection_date: 2016-12-26 || depth: 65m || env_biome: hypolimnion || env_feature: lake || env_material: fresh water || geo_loc_name: Japan:Shiga, Otsu, Lake Biwa || lat_lon: 35.22 N 136.00 E || project_name: Culture-independent metagenomic and metaepigenomic analysis of prokaryotes in Lake Biwa, Japan || BioSampleModel: MIMS.me.water	NA
DRR121396	NA	NA	Identification of nitrogen-fixing Bradyrhizobium associated with roots of field-grown sorghum by metagenome analyses	keep	NA	NA
DRR121397	NA	NA	Identification of nitrogen-fixing Bradyrhizobium associated with roots of field-grown sorghum by metagenome analyses	keep	NA	NA
DRR121398	NA	NA	Identification of nitrogen-fixing Bradyrhizobium associated with roots of field-grown sorghum by metagenome analyses	keep	NA	NA
DRR121399	NA	NA	Identification of nitrogen-fixing Bradyrhizobium associated with roots of field-grown sorghum by metagenome analyses	keep	NA	NA
DRR121400	NA	NA	Identification of nitrogen-fixing Bradyrhizobium associated with roots of field-grown sorghum by metagenome analyses	keep	NA	NA
DRR121401	NA	NA	Identification of nitrogen-fixing Bradyrhizobium associated with roots of field-grown sorghum by metagenome analyses	keep	NA	NA
DRR125121	lake water metagenome	NA	Shotgun metagenomics of bacterioplankton in Lake Biwa (2016)	NA	sample_name: LBG-julE || collection_date: 2016-07-20 || depth: 5 m || env_biome: freshwater lake biome || env_feature: holomictic lake || env_material: water || geo_loc_name: Japan:Lake Biwa || lat_lon: 35.2193 N 135.9957 E || project_name: Shotgun metagenomics of bacterioplankton in Lake Biwa (2016) || BioSampleModel: MIMS.me.water	NA
DRR125122	lake water metagenome	NA	Shotgun metagenomics of bacterioplankton in Lake Biwa (2016)	NA	sample_name: LBG-augE || collection_date: 2016-08-18 || depth: 5 m || env_biome: freshwater lake biome || env_feature: holomictic lake || env_material: water || geo_loc_name: Japan:Lake Biwa || lat_lon: 35.2193 N 135.9957 E || project_name: Shotgun metagenomics of bacterioplankton in Lake Biwa (2016) || BioSampleModel: MIMS.me.water	NA
DRR125123	lake water metagenome	NA	Shotgun metagenomics of bacterioplankton in Lake Biwa (2016)	NA	sample_name: LBG-sepE || collection_date: 2016-09-27 || depth: 5 m || env_biome: freshwater lake biome || env_feature: holomictic lake || env_material: water || geo_loc_name: Japan:Lake Biwa || lat_lon: 35.2193 N 135.9957 E || project_name: Shotgun metagenomics of bacterioplankton in Lake Biwa (2016) || BioSampleModel: MIMS.me.water	NA
DRR125124	lake water metagenome	NA	Shotgun metagenomics of bacterioplankton in Lake Biwa (2016)	NA	sample_name: LBG-sepH || collection_date: 2016-09-13 || depth: 65 m || env_biome: freshwater lake biome || env_feature: holomictic lake || env_material: water || geo_loc_name: Japan:Lake Biwa || lat_lon: 35.2193 N 135.9957 E || project_name: Shotgun metagenomics of bacterioplankton in Lake Biwa (2016) || BioSampleModel: MIMS.me.water	NA
DRR125125	lake water metagenome	NA	Shotgun metagenomics of bacterioplankton in Lake Biwa (2016)	NA	sample_name: LBG-octH || collection_date: 2016-10-11 || depth: 65 m || env_biome: freshwater lake biome || env_feature: holomictic lake || env_material: water || geo_loc_name: Japan:Lake Biwa || lat_lon: 35.2193 N 135.9957 E || project_name: Shotgun metagenomics of bacterioplankton in Lake Biwa (2016) || BioSampleModel: MIMS.me.water	NA
DRR125126	lake water metagenome	NA	Shotgun metagenomics of bacterioplankton in Lake Biwa (2016)	NA	sample_name: LBG-novH || collection_date: 2016-11-17 || depth: 65 m || env_biome: freshwater lake biome || env_feature: holomictic lake || env_material: water || geo_loc_name: Japan:Lake Biwa || lat_lon: 35.2193 N 135.9957 E || project_name: Shotgun metagenomics of bacterioplankton in Lake Biwa (2016) || BioSampleModel: MIMS.me.water	NA
DRR125127	lake water metagenome	NA	Shotgun metagenomics of bacterioplankton in Lake Biwa (2016)	NA	sample_name: LBG-decH || collection_date: 2016-12-12 || depth: 65 m || env_biome: freshwater lake biome || env_feature: holomictic lake || env_material: water || geo_loc_name: Japan:Lake Biwa || lat_lon: 35.2193 N 135.9957 E || project_name: Shotgun metagenomics of bacterioplankton in Lake Biwa (2016) || BioSampleModel: MIMS.me.water	NA
DRR125227	NA	NA	Multi-omics analysis of bioaugmentation process with Rhodococcus jostii RHA1 in chloroethene-contaminated groundwater	NA	NA	NA
DRR125228	NA	NA	Multi-omics analysis of bioaugmentation process with Rhodococcus jostii RHA1 in chloroethene-contaminated groundwater	NA	NA	NA
DRR125229	NA	NA	Multi-omics analysis of bioaugmentation process with Rhodococcus jostii RHA1 in chloroethene-contaminated groundwater	NA	NA	NA
DRR125230	NA	NA	Multi-omics analysis of bioaugmentation process with Rhodococcus jostii RHA1 in chloroethene-contaminated groundwater	NA	NA	NA
DRR125231	NA	NA	Multi-omics analysis of bioaugmentation process with Rhodococcus jostii RHA1 in chloroethene-contaminated groundwater	NA	NA	NA
DRR127964	freshwater metagenome	NA	shogun metagenomic analysis in HKU	NA	sample_name: HKU_A_shot_FW || collection_date: 2012-10-16 || depth: 0 || env_biome: aquatic || env_feature: undergound water || env_material: water || geo_loc_name: Japan || lat_lon: 43.070304 N 141.344194 E || project_name: HKU || BioSampleModel: MIMS.me.water	NA
DRR127965	freshwater metagenome	NA	shogun metagenomic analysis in HKU	NA	sample_name: HKU_A_shot_RW || collection_date: 2012-10-16 || depth: 0 || env_biome: aquatic || env_feature: undergound water || env_material: water || geo_loc_name: Japan || lat_lon: 43.070304 N 141.344194 E || project_name: HKU || BioSampleModel: MIMS.me.water	NA
DRR127966	freshwater metagenome	NA	shogun metagenomic analysis in HKU	NA	sample_name: HKU_B_shot_FW || collection_date: 2012-10-16 || depth: 0 || env_biome: aquatic || env_feature: river || env_material: water || geo_loc_name: Japan || lat_lon: 43.072180 N 141.345400 E || project_name: HKU || BioSampleModel: MIMS.me.water	NA
DRR127967	freshwater metagenome	NA	shogun metagenomic analysis in HKU	NA	sample_name: HKU_B_shot_RW || collection_date: 2012-10-16 || depth: 0 || env_biome: aquatic || env_feature: river || env_material: water || geo_loc_name: Japan || lat_lon: 43.072180 N 141.345400 E || project_name: HKU || BioSampleModel: MIMS.me.water	NA
DRR127968	freshwater metagenome	NA	shogun metagenomic analysis in HKU	NA	sample_name: HKU_C_shot_FW || collection_date: 2012-10-16 || depth: 0 || env_biome: aquatic || env_feature: river || env_material: water || geo_loc_name: Japan || lat_lon: 43.073970 N 141.342460 E || project_name: HKU || BioSampleModel: MIMS.me.water	NA
DRR127969	freshwater metagenome	NA	shogun metagenomic analysis in HKU	NA	sample_name: HKU_C_shot_RW || collection_date: 2012-10-16 || depth: 0 || env_biome: aquatic || env_feature: river || env_material: water || geo_loc_name: Japan || lat_lon: 43.073970 N 141.342460 E || project_name: HKU || BioSampleModel: MIMS.me.water	NA
DRR127970	freshwater metagenome	NA	shogun metagenomic analysis in HKU	NA	sample_name: HKU_D_shot_FW || collection_date: 2012-10-16 || depth: 0 || env_biome: aquatic || env_feature: pond || env_material: water || geo_loc_name: Japan || lat_lon: 43.074303 N 141.341520 E || project_name: HKU || BioSampleModel: MIMS.me.water	NA
DRR127971	freshwater metagenome	NA	shogun metagenomic analysis in HKU	NA	sample_name: HKU_D_shot_RW || collection_date: 2012-10-16 || depth: 0 || env_biome: aquatic || env_feature: pond || env_material: water || geo_loc_name: Japan || lat_lon: 43.074303 N 141.341520 E || project_name: HKU || BioSampleModel: MIMS.me.water	NA
DRR127972	freshwater metagenome	NA	shogun metagenomic analysis in HKU	NA	sample_name: HKU_E_shot_FW || collection_date: 2012-10-16 || depth: 0 || env_biome: aquatic || env_feature: river || env_material: water || geo_loc_name: Japan || lat_lon: 43.075081 N 141.338505 E || project_name: HKU || BioSampleModel: MIMS.me.water	NA
DRR127973	freshwater metagenome	NA	shogun metagenomic analysis in HKU	NA	sample_name: HKU_E_shot_RW || collection_date: 2012-10-16 || depth: 0 || env_biome: aquatic || env_feature: river || env_material: water || geo_loc_name: Japan || lat_lon: 43.075081 N 141.338505 E || project_name: HKU || BioSampleModel: MIMS.me.water	NA
DRR127974	freshwater metagenome	NA	shogun metagenomic analysis in HKU	NA	sample_name: HKU_F_shot_FW || collection_date: 2012-10-16 || depth: 0 || env_biome: aquatic || env_feature: river || env_material: water || geo_loc_name: Japan || lat_lon: 43.079170 N 141.335000 E || project_name: HKU || BioSampleModel: MIMS.me.water	NA
DRR127975	freshwater metagenome	NA	shogun metagenomic analysis in HKU	NA	sample_name: HKU_F_shot_RW || collection_date: 2012-10-16 || depth: 0 || env_biome: aquatic || env_feature: river || env_material: water || geo_loc_name: Japan || lat_lon: 43.079170 N 141.335000 E || project_name: HKU || BioSampleModel: MIMS.me.water	NA
DRR127976	freshwater metagenome	NA	shogun metagenomic analysis in HKU	NA	sample_name: HKU_G_shot_FW || collection_date: 2012-10-16 || depth: 0 || env_biome: aquatic || env_feature: river || env_material: water || geo_loc_name: Japan || lat_lon: 43.080540 N 141.334000 E || project_name: HKU || BioSampleModel: MIMS.me.water	NA
DRR127977	freshwater metagenome	NA	shogun metagenomic analysis in HKU	NA	sample_name: HKU_G_shot_RW || collection_date: 2012-10-16 || depth: 0 || env_biome: aquatic || env_feature: river || env_material: water || geo_loc_name: Japan || lat_lon: 43.080540 N 141.334000 E || project_name: HKU || BioSampleModel: MIMS.me.water	NA
DRR127978	freshwater metagenome	NA	shogun metagenomic analysis in HKU	NA	sample_name: HKU_H_shot_FW || collection_date: 2012-10-16 || depth: 0 || env_biome: aquatic || env_feature: river || env_material: water || geo_loc_name: Japan || lat_lon: 43.081000 N 141.331600 E || project_name: HKU || BioSampleModel: MIMS.me.water	NA
DRR127979	freshwater metagenome	NA	shogun metagenomic analysis in HKU	NA	sample_name: HKU_H_shot_RW || collection_date: 2012-10-16 || depth: 0 || env_biome: aquatic || env_feature: river || env_material: water || geo_loc_name: Japan || lat_lon: 43.081000 N 141.331600 E || project_name: HKU || BioSampleModel: MIMS.me.water	NA
DRR127980	freshwater metagenome	NA	shogun metagenomic analysis in HKU	NA	sample_name: HKU_I_shot_FW || collection_date: 2012-10-16 || depth: 0 || env_biome: aquatic || env_feature: river || env_material: water || geo_loc_name: Japan || lat_lon: 43.081150 N 141.330200 E || project_name: HKU || BioSampleModel: MIMS.me.water	NA
DRR127981	freshwater metagenome	NA	shogun metagenomic analysis in HKU	NA	sample_name: HKU_I_shot_RW || collection_date: 2012-10-16 || depth: 0 || env_biome: aquatic || env_feature: river || env_material: water || geo_loc_name: Japan || lat_lon: 43.081150 N 141.330200 E || project_name: HKU || BioSampleModel: MIMS.me.water	NA
DRR127982	freshwater metagenome	NA	shogun metagenomic analysis in HKU	NA	sample_name: HKU_J_shot_FW || collection_date: 2012-10-16 || depth: 0 || env_biome: aquatic || env_feature: pond || env_material: water || geo_loc_name: Japan || lat_lon: 43.081293 N 141.340283 E || project_name: HKU || BioSampleModel: MIMS.me.water	NA
DRR127983	freshwater metagenome	NA	shogun metagenomic analysis in HKU	NA	sample_name: HKU_J_shot_RW || collection_date: 2012-10-16 || depth: 0 || env_biome: aquatic || env_feature: pond || env_material: water || geo_loc_name: Japan || lat_lon: 43.081293 N 141.340283 E || project_name: HKU || BioSampleModel: MIMS.me.water	NA
DRR128695	NA	NA	Metagenomic analysis in Bangkok, Thailand	NA	sample_name: BKK_A1_fw || collection_date: 2015-01-19 || depth: 0 || env_biome: aquctic || env_feature: river || env_material: water || geo_loc_name: Thailand:Khet Dusit, Bangkok || lat_lon: 13.772380 N 100.500433 E || project_name: Metagenome in BKK || BioSampleModel: MIMS.me.water	NA
DRR128696	NA	NA	Metagenomic analysis in Bangkok, Thailand	NA	sample_name: BKK_A1_rw || collection_date: 2015-01-19 || depth: 0 || env_biome: aquctic || env_feature: canal || env_material: water || geo_loc_name: Thailand:Khet Dusit, Bangkok || lat_lon: 13.772380 N 100.500433 E || project_name: Metagenome in BKK || BioSampleModel: MIMS.me.water	NA
DRR128697	NA	NA	Metagenomic analysis in Bangkok, Thailand	NA	sample_name: BKK_A2_fw || collection_date: 2015-11-23 || depth: 0 || env_biome: aquctic || env_feature: canal || env_material: water || geo_loc_name: Thailand:Khet Dusit, Bangkok || lat_lon: 13.772380 N 100.500433 E || project_name: Metagenome in BKK || BioSampleModel: MIMS.me.water	NA
DRR128698	NA	NA	Metagenomic analysis in Bangkok, Thailand	NA	sample_name: BKK_A2_rw || collection_date: 2015-11-23 || depth: 0 || env_biome: aquctic || env_feature: canal || env_material: water || geo_loc_name: Thailand:Khet Dusit, Bangkok || lat_lon: 13.772380 N 100.500433 E || project_name: Metagenome in BKK || BioSampleModel: MIMS.me.water	NA
DRR128699	NA	NA	Metagenomic analysis in Bangkok, Thailand	NA	sample_name: BKK_B1_fw || collection_date: 2015-01-19 || depth: 0 || env_biome: aquctic || env_feature: canal || env_material: water || geo_loc_name: Thailand:Khet Dusit, Bangkok || lat_lon: 13.771163 N 100.501961 E || project_name: Metagenome in BKK || BioSampleModel: MIMS.me.water	NA
DRR128700	NA	NA	Metagenomic analysis in Bangkok, Thailand	NA	sample_name: BKK_B1_rw || collection_date: 2015-01-19 || depth: 0 || env_biome: aquctic || env_feature: canal || env_material: water || geo_loc_name: Thailand:Khet Dusit, Bangkok || lat_lon: 13.771163 N 100.501961 E || project_name: Metagenome in BKK || BioSampleModel: MIMS.me.water	NA
DRR128701	NA	NA	Metagenomic analysis in Bangkok, Thailand	NA	sample_name: BKK_B2_fw || collection_date: 2015-11-23 || depth: 0 || env_biome: aquctic || env_feature: canal || env_material: water || geo_loc_name: Thailand:Khet Dusit, Bangkok || lat_lon: 13.771163 N 100.501961 E || project_name: Metagenome in BKK || BioSampleModel: MIMS.me.water	NA
DRR128702	NA	NA	Metagenomic analysis in Bangkok, Thailand	NA	sample_name: BKK_B2_rw || collection_date: 2015-11-23 || depth: 0 || env_biome: aquctic || env_feature: canal || env_material: water || geo_loc_name: Thailand:Khet Dusit, Bangkok || lat_lon: 13.771163 N 100.501961 E || project_name: Metagenome in BKK || BioSampleModel: MIMS.me.water	NA
DRR128703	NA	NA	Metagenomic analysis in Bangkok, Thailand	NA	sample_name: BKK_C1_fw || collection_date: 2015-01-19 || depth: 0 || env_biome: aquctic || env_feature: canal || env_material: water || geo_loc_name: Thailand:Khet Dusit, Bangkok || lat_lon: 13.770495 N 100.502874 E || project_name: Metagenome in BKK || BioSampleModel: MIMS.me.water	NA
DRR128704	NA	NA	Metagenomic analysis in Bangkok, Thailand	NA	sample_name: BKK_C1_rw || collection_date: 2015-01-19 || depth: 0 || env_biome: aquctic || env_feature: canal || env_material: water || geo_loc_name: Thailand:Khet Dusit, Bangkok || lat_lon: 13.770495 N 100.502874 E || project_name: Metagenome in BKK || BioSampleModel: MIMS.me.water	NA
DRR128705	NA	NA	Metagenomic analysis in Bangkok, Thailand	NA	sample_name: BKK_C2_fw || collection_date: 2015-11-23 || depth: 0 || env_biome: aquctic || env_feature: canal || env_material: water || geo_loc_name: Thailand:Khet Dusit, Bangkok || lat_lon: 13.770495 N 100.502874 E || project_name: Metagenome in BKK || BioSampleModel: MIMS.me.water	NA
DRR128706	NA	NA	Metagenomic analysis in Bangkok, Thailand	NA	sample_name: BKK_C2_rw || collection_date: 2015-11-23 || depth: 0 || env_biome: aquctic || env_feature: canal || env_material: water || geo_loc_name: Thailand:Khet Dusit, Bangkok || lat_lon: 13.770495 N 100.502874 E || project_name: Metagenome in BKK || BioSampleModel: MIMS.me.water	NA
DRR128707	NA	NA	Metagenomic analysis in Bangkok, Thailand	NA	sample_name: BKK_D1_fw || collection_date: 2015-01-19 || depth: 0 || env_biome: aquctic || env_feature: canal || env_material: water || geo_loc_name: Thailand:Khet Dusit, Bangkok || lat_lon: 13.768686 N 100.504764 E || project_name: Metagenome in BKK || BioSampleModel: MIMS.me.water	NA
DRR128708	NA	NA	Metagenomic analysis in Bangkok, Thailand	NA	sample_name: BKK_D1_rw || collection_date: 2015-01-19 || depth: 0 || env_biome: aquctic || env_feature: canal || env_material: water || geo_loc_name: Thailand:Khet Dusit, Bangkok || lat_lon: 13.768686 N 100.504764 E || project_name: Metagenome in BKK || BioSampleModel: MIMS.me.water	NA
DRR128709	NA	NA	Metagenomic analysis in Bangkok, Thailand	NA	sample_name: BKK_D2_fw || collection_date: 2015-11-23 || depth: 0 || env_biome: aquctic || env_feature: canal || env_material: water || geo_loc_name: Thailand:Khet Dusit, Bangkok || lat_lon: 13.768686 N 100.504764 E || project_name: Metagenome in BKK || BioSampleModel: MIMS.me.water	NA
DRR128710	NA	NA	Metagenomic analysis in Bangkok, Thailand	NA	sample_name: BKK_D2_rw || collection_date: 2015-11-23 || depth: 0 || env_biome: aquctic || env_feature: canal || env_material: water || geo_loc_name: Thailand:Khet Dusit, Bangkok || lat_lon: 13.768686 N 100.504764 E || project_name: Metagenome in BKK || BioSampleModel: MIMS.me.water	NA
DRR128711	NA	NA	Metagenomic analysis in Bangkok, Thailand	NA	sample_name: BKK_E1_fw || collection_date: 2015-01-19 || depth: 0 || env_biome: aquctic || env_feature: canal || env_material: water || geo_loc_name: Thailand:Khet Dusit, Bangkok || lat_lon: 13.766815 N 100.506357 E || project_name: Metagenome in BKK || BioSampleModel: MIMS.me.water	NA
DRR128712	NA	NA	Metagenomic analysis in Bangkok, Thailand	NA	sample_name: BKK_E1_rw || collection_date: 2015-01-19 || depth: 0 || env_biome: aquctic || env_feature: canal || env_material: water || geo_loc_name: Thailand:Khet Dusit, Bangkok || lat_lon: 13.766815 N 100.506357 E || project_name: Metagenome in BKK || BioSampleModel: MIMS.me.water	NA
DRR128713	NA	NA	Metagenomic analysis in Bangkok, Thailand	NA	sample_name: BKK_E2_fw || collection_date: 2015-11-23 || depth: 0 || env_biome: aquctic || env_feature: canal || env_material: water || geo_loc_name: Thailand:Khet Dusit, Bangkok || lat_lon: 13.766815 N 100.506357 E || project_name: Metagenome in BKK || BioSampleModel: MIMS.me.water	NA
DRR128714	NA	NA	Metagenomic analysis in Bangkok, Thailand	NA	sample_name: BKK_E2_rw || collection_date: 2015-11-23 || depth: 0 || env_biome: aquctic || env_feature: canal || env_material: water || geo_loc_name: Thailand:Khet Dusit, Bangkok || lat_lon: 13.766815 N 100.506357 E || project_name: Metagenome in BKK || BioSampleModel: MIMS.me.water	NA
DRR128715	NA	NA	Metagenomic analysis in Nakhon Nayok, Thailand	NA	sample_name: NYK_A_fw || collection_date: 2015-11-18 || depth: 0 || env_biome: aquatic || env_feature: water in rice field || env_material: water || geo_loc_name: Thailand:Si nawa, Nakhon Nayok || lat_lon: 14.203393 N 101.266942 E || project_name: NYK || elev: missing || BioSampleModel: MIMS.me.soil	NA
DRR128716	NA	NA	Metagenomic analysis in Nakhon Nayok, Thailand	NA	sample_name: NYK_A_rw || collection_date: 2015-11-18 || depth: 0 || env_biome: aquatic || env_feature: water in rice field || env_material: water || geo_loc_name: Thailand:Si nawa, Nakhon Nayok || lat_lon: 14.203393 N 101.266942 E || project_name: NYK || elev: missing || BioSampleModel: MIMS.me.soil	NA
DRR128717	NA	NA	Metagenomic analysis in Nakhon Nayok, Thailand	NA	sample_name: NYK_B_fw || collection_date: 2015-11-18 || depth: 0 || env_biome: aquatic || env_feature: marsh || env_material: water || geo_loc_name: Thailand:Si nawa, Nakhon Nayok || lat_lon: 14.203434 N 101.266733 E || project_name: NYK || elev: missing || BioSampleModel: MIMS.me.soil	NA
DRR128718	NA	NA	Metagenomic analysis in Nakhon Nayok, Thailand	NA	sample_name: NYK_B_rw || collection_date: 2015-11-18 || depth: 0 || env_biome: aquatic || env_feature: marsh || env_material: water || geo_loc_name: Thailand:Si nawa, Nakhon Nayok || lat_lon: 14.203434 N 101.266733 E || project_name: NYK || elev: missing || BioSampleModel: MIMS.me.soil	NA
DRR128719	NA	NA	Metagenomic analysis in Nakhon Nayok, Thailand	NA	sample_name: NYK_C_fw || collection_date: 2015-11-18 || depth: 0 || env_biome: soil || env_feature: rice field || env_material: soil || geo_loc_name: Thailand:Si nawa, Nakhon Nayok || lat_lon: 14.203264 N 101.267026 E || project_name: NYK || elev: missing || BioSampleModel: MIMS.me.soil	NA
DRR128720	NA	NA	Metagenomic analysis in Nakhon Nayok, Thailand	NA	sample_name: NYK_C_rw || collection_date: 2015-11-18 || depth: 0 || env_biome: soil || env_feature: rice field || env_material: soil || geo_loc_name: Thailand:Si nawa, Nakhon Nayok || lat_lon: 14.203264 N 101.267026 E || project_name: NYK || elev: missing || BioSampleModel: MIMS.me.soil	NA
DRR128721	NA	NA	Metagenomic analysis in Nakhon Nayok, Thailand	NA	sample_name: NYK_D_fw || collection_date: 2015-11-18 || depth: 0 || env_biome: soil || env_feature: rice field || env_material: soil || geo_loc_name: Thailand:Si nawa, Nakhon Nayok || lat_lon: 14.203179 N 101.267054 E || project_name: NYK || elev: missing || BioSampleModel: MIMS.me.soil	NA
DRR128722	NA	NA	Metagenomic analysis in Nakhon Nayok, Thailand	NA	sample_name: NYK_D_rw || collection_date: 2015-11-18 || depth: 0 || env_biome: soil || env_feature: rice field || env_material: soil || geo_loc_name: Thailand:Si nawa, Nakhon Nayok || lat_lon: 14.203179 N 101.267054 E || project_name: NYK || elev: missing || BioSampleModel: MIMS.me.soil	NA
DRR128723	NA	NA	Metagenomic analysis in Nakhon Nayok, Thailand	NA	sample_name: NYK_E_fw || collection_date: 2015-11-18 || depth: 0 || env_biome: soil || env_feature: rice field || env_material: soil || geo_loc_name: Thailand:Si nawa, Nakhon Nayok || lat_lon: 14.203068 N 101.267084 E || project_name: NYK || elev: missing || BioSampleModel: MIMS.me.soil	NA
DRR128724	NA	NA	Metagenomic analysis in Nakhon Nayok, Thailand	NA	sample_name: NYK_E_rw || collection_date: 2015-11-18 || depth: 0 || env_biome: soil || env_feature: rice field || env_material: soil || geo_loc_name: Thailand:Si nawa, Nakhon Nayok || lat_lon: 14.203068 N 101.267084 E || project_name: NYK || elev: missing || BioSampleModel: MIMS.me.soil	NA
DRR131204	NA	NA	Eelgrass sediment microbiome for nitrogen cycle and vitamin B12	NA	sample_name: aA4 || collection_date: 2015-07-28 || depth: 0 cm - 4 cm || elev: 1.0 m || env_biome: marine biome || env_feature: coast || env_material: surface sediment || geo_loc_name: Japan:Hokkaido, Akkeshi town || lat_lon: 43.055 N 144.89 E || ph: 7.5 || project_name: Eelgrass sediment microbiome for nitrogen cycle and vitamin B12 || replicate: biological replicate 1 || temp: 19.6 || BioSample…	NA
DRR131205	NA	NA	Eelgrass sediment microbiome for nitrogen cycle and vitamin B12	NA	sample_name: aA5 || collection_date: 2015-07-28 || depth: 0 cm - 4 cm || elev: 1.0 m || env_biome: marine biome || env_feature: coast || env_material: surface sediment || geo_loc_name: Japan:Hokkaido, Akkeshi town || lat_lon: 43.055 N 144.89 E || ph: 7.5 || project_name: Eelgrass sediment microbiome for nitrogen cycle and vitamin B12 || replicate: biological replicate 2 || temp: 19.6 || BioSample…	NA
DRR131206	NA	NA	Eelgrass sediment microbiome for nitrogen cycle and vitamin B12	NA	sample_name: aA6 || collection_date: 2015-07-28 || depth: 0 cm - 4 cm || elev: 1.0 m || env_biome: marine biome || env_feature: coast || env_material: surface sediment || geo_loc_name: Japan:Hokkaido, Akkeshi town || lat_lon: 43.055 N 144.89 E || ph: 7.5 || project_name: Eelgrass sediment microbiome for nitrogen cycle and vitamin B12 || replicate: biological replicate 3 || temp: 19.6 || BioSample…	NA
DRR131207	NA	NA	Eelgrass sediment microbiome for nitrogen cycle and vitamin B12	NA	sample_name: aA1 || collection_date: 2015-07-28 || depth: 0 cm - 4 cm || elev: 1.0 m || env_biome: marine biome || env_feature: coast || env_material: surface sediment || geo_loc_name: Japan:Hokkaido, Akkeshi town || lat_lon: 43.055 N 144.89 E || ph: 7.5 || project_name: Eelgrass sediment microbiome for nitrogen cycle and vitamin B12 || replicate: biological replicate 1 || temp: 19.6 || BioSample…	NA
DRR131208	NA	NA	Eelgrass sediment microbiome for nitrogen cycle and vitamin B12	NA	sample_name: aA2 || collection_date: 2015-07-28 || depth: 0 cm - 4 cm || elev: 1.0 m || env_biome: marine biome || env_feature: coast || env_material: surface sediment || geo_loc_name: Japan:Hokkaido, Akkeshi town || lat_lon: 43.055 N 144.89 E || ph: 7.5 || project_name: Eelgrass sediment microbiome for nitrogen cycle and vitamin B12 || replicate: biological replicate 2 || temp: 19.6 || BioSample…	NA
DRR131209	NA	NA	Eelgrass sediment microbiome for nitrogen cycle and vitamin B12	NA	sample_name: aA3 || collection_date: 2015-07-28 || depth: 0 cm - 4 cm || elev: 1.0 m || env_biome: marine biome || env_feature: coast || env_material: surface sediment || geo_loc_name: Japan:Hokkaido, Akkeshi town || lat_lon: 43.055 N 144.89 E || ph: 7.5 || project_name: Eelgrass sediment microbiome for nitrogen cycle and vitamin B12 || replicate: biological replicate 3 || temp: 19.6 || BioSample…	NA
DRR131210	NA	NA	Eelgrass sediment microbiome for nitrogen cycle and vitamin B12	NA	sample_name: aA7 || collection_date: 2015-07-28 || depth: 0 cm - 4 cm || elev: 1.0 m || env_biome: marine biome || env_feature: coast || env_material: surface sediment || geo_loc_name: Japan:Hokkaido, Akkeshi town || lat_lon: 43.055 N 144.89 E || ph: 7.5 || project_name: Eelgrass sediment microbiome for nitrogen cycle and vitamin B12 || replicate: biological replicate 1 || temp: 19.6 || BioSample…	NA
DRR131211	NA	NA	Eelgrass sediment microbiome for nitrogen cycle and vitamin B12	NA	sample_name: aA8 || collection_date: 2015-07-28 || depth: 0 cm - 4 cm || elev: 1.0 m || env_biome: marine biome || env_feature: coast || env_material: surface sediment || geo_loc_name: Japan:Hokkaido, Akkeshi town || lat_lon: 43.055 N 144.89 E || ph: 7.5 || project_name: Eelgrass sediment microbiome for nitrogen cycle and vitamin B12 || replicate: biological replicate 2 || temp: 19.6 || BioSample…	NA
DRR131212	NA	NA	Eelgrass sediment microbiome for nitrogen cycle and vitamin B12	NA	sample_name: aA9 || collection_date: 2015-07-28 || depth: 0 cm - 4 cm || elev: 1.0 m || env_biome: marine biome || env_feature: coast || env_material: surface sediment || geo_loc_name: Japan:Hokkaido, Akkeshi town || lat_lon: 43.055 N 144.89 E || ph: 7.5 || project_name: Eelgrass sediment microbiome for nitrogen cycle and vitamin B12 || replicate: biological replicate 3 || temp: 19.6 || BioSample…	NA
DRR131213	NA	NA	Eelgrass sediment microbiome for nitrogen cycle and vitamin B12	NA	sample_name: bA1 || collection_date: 2015-07-28 || depth: 0 cm - 4 cm || elev: 1.0 m || env_biome: marine biome || env_feature: coast || env_material: surface sediment || geo_loc_name: Japan:Hokkaido, Akkeshi town || lat_lon: 43.055 N 144.89 E || ph: 7.5 || project_name: Eelgrass sediment microbiome for nitrogen cycle and vitamin B12 || replicate: biological replicate 1 || temp: 19.6 || BioSample…	NA
DRR131214	NA	NA	Eelgrass sediment microbiome for nitrogen cycle and vitamin B12	NA	sample_name: bA2 || collection_date: 2015-07-28 || depth: 0 cm - 4 cm || elev: 1.0 m || env_biome: marine biome || env_feature: coast || env_material: surface sediment || geo_loc_name: Japan:Hokkaido, Akkeshi town || lat_lon: 43.055 N 144.89 E || ph: 7.5 || project_name: Eelgrass sediment microbiome for nitrogen cycle and vitamin B12 || replicate: biological replicate 2 || temp: 19.6 || BioSample…	NA
DRR131215	NA	NA	Eelgrass sediment microbiome for nitrogen cycle and vitamin B12	NA	sample_name: bA3 || collection_date: 2015-07-28 || depth: 0 cm - 4 cm || elev: 1.0 m || env_biome: marine biome || env_feature: coast || env_material: surface sediment || geo_loc_name: Japan:Hokkaido, Akkeshi town || lat_lon: 43.055 N 144.89 E || ph: 7.5 || project_name: Eelgrass sediment microbiome for nitrogen cycle and vitamin B12 || replicate: biological replicate 3 || temp: 19.6 || BioSample…	NA
DRR131216	NA	NA	Eelgrass sediment microbiome for nitrogen cycle and vitamin B12	NA	sample_name: aN4 || collection_date: 2015-07-28 || depth: 0 cm - 4 cm || elev: 0.5 m || env_biome: marine biome || env_feature: coast || env_material: surface sediment || geo_loc_name: Japan:Hokkaido, Akkeshi town || lat_lon: 43.065 N 144.86 E || ph: 7.6 || project_name: Eelgrass sediment microbiome for nitrogen cycle and vitamin B12 || replicate: biological replicate 1 || temp: 18.2 || BioSample…	NA
DRR131217	NA	NA	Eelgrass sediment microbiome for nitrogen cycle and vitamin B12	NA	sample_name: aN1 || collection_date: 2015-07-28 || depth: 0 cm - 4 cm || elev: 0.5 m || env_biome: marine biome || env_feature: coast || env_material: surface sediment || geo_loc_name: Japan:Hokkaido, Akkeshi town || lat_lon: 43.065 N 144.86 E || ph: 7.6 || project_name: Eelgrass sediment microbiome for nitrogen cycle and vitamin B12 || replicate: biological replicate 1 || temp: 18.2 || BioSample…	NA
DRR131218	NA	NA	Eelgrass sediment microbiome for nitrogen cycle and vitamin B12	NA	sample_name: aN2 || collection_date: 2015-07-28 || depth: 0 cm - 4 cm || elev: 0.5 m || env_biome: marine biome || env_feature: coast || env_material: surface sediment || geo_loc_name: Japan:Hokkaido, Akkeshi town || lat_lon: 43.065 N 144.86 E || ph: 7.6 || project_name: Eelgrass sediment microbiome for nitrogen cycle and vitamin B12 || replicate: biological replicate 2 || temp: 18.2 || BioSample…	NA
DRR131219	NA	NA	Eelgrass sediment microbiome for nitrogen cycle and vitamin B12	NA	sample_name: aN3 || collection_date: 2015-07-28 || depth: 0 cm - 4 cm || elev: 0.5 m || env_biome: marine biome || env_feature: coast || env_material: surface sediment || geo_loc_name: Japan:Hokkaido, Akkeshi town || lat_lon: 43.065 N 144.86 E || ph: 7.6 || project_name: Eelgrass sediment microbiome for nitrogen cycle and vitamin B12 || replicate: biological replicate 3 || temp: 18.2 || BioSample…	NA
DRR131220	NA	NA	Eelgrass sediment microbiome for nitrogen cycle and vitamin B12	NA	sample_name: aN7 || collection_date: 2015-07-28 || depth: 0 cm - 4 cm || elev: 0.5 m || env_biome: marine biome || env_feature: coast || env_material: surface sediment || geo_loc_name: Japan:Hokkaido, Akkeshi town || lat_lon: 43.065 N 144.86 E || ph: 7.6 || project_name: Eelgrass sediment microbiome for nitrogen cycle and vitamin B12 || replicate: biological replicate 1 || temp: 18.2 || BioSample…	NA
DRR131221	NA	NA	Eelgrass sediment microbiome for nitrogen cycle and vitamin B12	NA	sample_name: aN9 || collection_date: 2015-07-28 || depth: 0 cm - 4 cm || elev: 0.5 m || env_biome: marine biome || env_feature: coast || env_material: surface sediment || geo_loc_name: Japan:Hokkaido, Akkeshi town || lat_lon: 43.065 N 144.86 E || ph: 7.6 || project_name: Eelgrass sediment microbiome for nitrogen cycle and vitamin B12 || replicate: biological replicate 2 || temp: 18.2 || BioSample…	NA
DRR131222	NA	NA	Eelgrass sediment microbiome for nitrogen cycle and vitamin B12	NA	sample_name: bN1 || collection_date: 2015-07-28 || depth: 0 cm - 4 cm || elev: 0.5 m || env_biome: marine biome || env_feature: coast || env_material: surface sediment || geo_loc_name: Japan:Hokkaido, Akkeshi town || lat_lon: 43.065 N 144.86 E || ph: 7.6 || project_name: Eelgrass sediment microbiome for nitrogen cycle and vitamin B12 || replicate: biological replicate 1 || temp: 18.2 || BioSample…	NA
DRR131223	NA	NA	Eelgrass sediment microbiome for nitrogen cycle and vitamin B12	NA	sample_name: bN2 || collection_date: 2015-07-28 || depth: 0 cm - 4 cm || elev: 0.5 m || env_biome: marine biome || env_feature: coast || env_material: surface sediment || geo_loc_name: Japan:Hokkaido, Akkeshi town || lat_lon: 43.065 N 144.86 E || ph: 7.6 || project_name: Eelgrass sediment microbiome for nitrogen cycle and vitamin B12 || replicate: biological replicate 2 || temp: 18.2 || BioSample…	NA
DRR131224	NA	NA	Eelgrass sediment microbiome for nitrogen cycle and vitamin B12	NA	sample_name: bN3 || collection_date: 2015-07-28 || depth: 0 cm - 4 cm || elev: 0.5 m || env_biome: marine biome || env_feature: coast || env_material: surface sediment || geo_loc_name: Japan:Hokkaido, Akkeshi town || lat_lon: 43.065 N 144.86 E || ph: 7.6 || project_name: Eelgrass sediment microbiome for nitrogen cycle and vitamin B12 || replicate: biological replicate 3 || temp: 18.2 || BioSample…	NA
DRR140532	freshwater metagenome	NA	Culture-independent metagenomic and metaepigenomic analysis of prokaryotes in Lake Biwa, Japan	NA	NA	NA
DRR140533	freshwater metagenome	NA	Culture-independent metagenomic and metaepigenomic analysis of prokaryotes in Lake Biwa, Japan	NA	NA	NA
DRR140534	freshwater metagenome	NA	Culture-independent metagenomic and metaepigenomic analysis of prokaryotes in Lake Biwa, Japan	NA	NA	NA
DRR142835	NA	NA	Genomes of microorganisms isolated from the midgut of beetle	NA	NA	NA
DRR142836	NA	NA	Genomes of microorganisms isolated from the midgut of beetle	NA	NA	NA
DRR142945	insect gut metagenome	NA	Metagenomic analyses on the bacterial gut community of the glacier stonefly	NA	NA	NA
DRR142946	insect gut metagenome	NA	Metagenomic analyses on the bacterial gut community of the glacier stonefly	NA	NA	NA
DRR142947	insect gut metagenome	NA	Metagenomic analyses on the bacterial gut community of the glacier stonefly	NA	NA	NA
DRR142948	insect gut metagenome	NA	Metagenomic analyses on the bacterial gut community of the glacier stonefly	NA	NA	NA
DRR147672	lake water metagenome	NA	Shotgun metagenomics of virion (0.22 micrometer filtrate) in Lake Biwa (2016-2017)	NA	sample_name: LBV-julE || collection_date: 2016-07-20 || depth: 5 m || env_biome: freshwater lake biome || env_feature: holomictic lake || env_material: water || geo_loc_name: Japan:Lake Biwa || lat_lon: 35.2193 N 135.9957 E || project_name: Shotgun metagenomics of virion (0.22 micrometer filtrate) in Lake Biwa (2016-2017) || BioSampleModel: MIMS.me.water	NA
DRR147674	lake water metagenome	NA	Shotgun metagenomics of virion (0.22 micrometer filtrate) in Lake Biwa (2016-2017)	NA	sample_name: LBV-augE || collection_date: 2016-08-18 || depth: 5 m || env_biome: freshwater lake biome || env_feature: holomictic lake || env_material: water || geo_loc_name: Japan:Lake Biwa || lat_lon: 35.2193 N 135.9957 E || project_name: Shotgun metagenomics of virion (0.22 micrometer filtrate) in Lake Biwa (2016-2017) || BioSampleModel: MIMS.me.water	NA
DRR147675	lake water metagenome	NA	Shotgun metagenomics of virion (0.22 micrometer filtrate) in Lake Biwa (2016-2017)	NA	sample_name: LBV-augH || collection_date: 2016-08-02 || depth: 65 m || env_biome: freshwater lake biome || env_feature: holomictic lake || env_material: water || geo_loc_name: Japan:Lake Biwa || lat_lon: 35.2193 N 135.9957 E || project_name: Shotgun metagenomics of virion (0.22 micrometer filtrate) in Lake Biwa (2016-2017) || BioSampleModel: MIMS.me.water	NA
DRR147676	lake water metagenome	NA	Shotgun metagenomics of virion (0.22 micrometer filtrate) in Lake Biwa (2016-2017)	NA	sample_name: LBV-sepE || collection_date: 2016-09-27 || depth: 5 m || env_biome: freshwater lake biome || env_feature: holomictic lake || env_material: water || geo_loc_name: Japan:Lake Biwa || lat_lon: 35.2193 N 135.9957 E || project_name: Shotgun metagenomics of virion (0.22 micrometer filtrate) in Lake Biwa (2016-2017) || BioSampleModel: MIMS.me.water	NA
DRR147677	lake water metagenome	NA	Shotgun metagenomics of virion (0.22 micrometer filtrate) in Lake Biwa (2016-2017)	NA	sample_name: LBV-sepH || collection_date: 2016-09-13 || depth: 65 m || env_biome: freshwater lake biome || env_feature: holomictic lake || env_material: water || geo_loc_name: Japan:Lake Biwa || lat_lon: 35.2193 N 135.9957 E || project_name: Shotgun metagenomics of virion (0.22 micrometer filtrate) in Lake Biwa (2016-2017) || BioSampleModel: MIMS.me.water	NA
DRR147678	lake water metagenome	NA	Shotgun metagenomics of virion (0.22 micrometer filtrate) in Lake Biwa (2016-2017)	NA	sample_name: LBV-octH || collection_date: 2016-10-11 || depth: 65 m || env_biome: freshwater lake biome || env_feature: holomictic lake || env_material: water || geo_loc_name: Japan:Lake Biwa || lat_lon: 35.2193 N 135.9957 E || project_name: Shotgun metagenomics of virion (0.22 micrometer filtrate) in Lake Biwa (2016-2017) || BioSampleModel: MIMS.me.water	NA
DRR147679	lake water metagenome	NA	Shotgun metagenomics of virion (0.22 micrometer filtrate) in Lake Biwa (2016-2017)	NA	sample_name: LBV-novH || collection_date: 2016-11-17 || depth: 65 m || env_biome: freshwater lake biome || env_feature: holomictic lake || env_material: water || geo_loc_name: Japan:Lake Biwa || lat_lon: 35.2193 N 135.9957 E || project_name: Shotgun metagenomics of virion (0.22 micrometer filtrate) in Lake Biwa (2016-2017) || BioSampleModel: MIMS.me.water	NA
DRR147680	lake water metagenome	NA	Shotgun metagenomics of virion (0.22 micrometer filtrate) in Lake Biwa (2016-2017)	NA	sample_name: LBV-decH || collection_date: 2016-12-12 || depth: 65 m || env_biome: freshwater lake biome || env_feature: holomictic lake || env_material: water || geo_loc_name: Japan:Lake Biwa || lat_lon: 35.2193 N 135.9957 E || project_name: Shotgun metagenomics of virion (0.22 micrometer filtrate) in Lake Biwa (2016-2017) || BioSampleModel: MIMS.me.water	NA
DRR147681	lake water metagenome	NA	Shotgun metagenomics of virion (0.22 micrometer filtrate) in Lake Biwa (2016-2017)	NA	sample_name: LBV-janH || collection_date: 2017-01-18 || depth: 65 m || env_biome: freshwater lake biome || env_feature: holomictic lake || env_material: water || geo_loc_name: Japan:Lake Biwa || lat_lon: 35.2193 N 135.9957 E || project_name: Shotgun metagenomics of virion (0.22 micrometer filtrate) in Lake Biwa (2016-2017) || BioSampleModel: MIMS.me.water	NA
DRR147682	lake water metagenome	NA	Shotgun metagenomics of virion (0.22 micrometer filtrate) in Lake Biwa (2016-2017)	NA	sample_name: LBV-febH || collection_date: 2017-02-13 || depth: 65 m || env_biome: freshwater lake biome || env_feature: holomictic lake || env_material: water || geo_loc_name: Japan:Lake Biwa || lat_lon: 35.2193 N 135.9957 E || project_name: Shotgun metagenomics of virion (0.22 micrometer filtrate) in Lake Biwa (2016-2017) || BioSampleModel: MIMS.me.water	NA
DRR151114	freshwater metagenome	NA	Cross-Omics analysis of Microcyctis aeruginosa and its viruses	NA	sample_name: Microcyctis Cross Omics 20171019T18virome || collection_date: 2017-10-19T18:00Z || depth: not applicable || env_biome: freshwater lake || env_feature: eutrophic lake || env_material: water || geo_loc_name: Japan:Kyoto, Sagahirosawa, Hirosawanoike Pond || lat_lon: 35.027207 N 135.689976 E || project_name: Cross-Omics analysis of Microcystsi aeruginosa and its viruses || BioSampleModel…	NA
DRR151115	freshwater metagenome	NA	Cross-Omics analysis of Microcyctis aeruginosa and its viruses	NA	sample_name: Microcyctis Cross Omics 20171020T6virome || collection_date: 2017-10-20T06:00Z || depth: not applicable || env_biome: freshwater lake || env_feature: eutrophic lake || env_material: water || geo_loc_name: Japan:Kyoto, Sagahirosawa, Hirosawanoike Pond || lat_lon: 35.027207 N 135.689977 E || project_name: Cross-Omics analysis of Microcystsi aeruginosa and its viruses || BioSampleModel:…	NA
DRR153226	Phascolarctobacterium faecium strain:JCM30894	NA	The complete genome sequence of Phascolarctobacterium faecium JCM30894	NA	NA	NA
DRR153227	Phascolarctobacterium faecium strain:JCM30894	NA	The complete genome sequence of Phascolarctobacterium faecium JCM30894	NA	NA	NA
DRR163685	hot springs metagenome	NA	Metagenomic analysis of Kirishima hot springs	NA	sample_name: K1 || collection_date: 2013-09 || depth: 0.1 m || env_biome: freshwater biome || env_feature: hot spring || env_material: water || geo_loc_name: Japan:Kagoshima, Kirishima || lat_lon: 31.55 N 130.47 E || ph: 6.6 || project_name: Metagenomic analysis of Kirishima hot springs || temp: 84.5 || BioSampleModel: MIMS.me.water	NA
DRR163686	hot springs metagenome	NA	Metagenomic analysis of Kirishima hot springs	NA	sample_name: Y1 || collection_date: 2013-09 || depth: 0.1 m || env_biome: freshwater biome || env_feature: hot spring || env_material: water || geo_loc_name: Japan:Kagoshima, Kirishima || lat_lon: 31.53 N 130.49 E || ph: 4.8 || project_name: Metagenomic analysis of Kirishima hot springs || temp: 90.4 || BioSampleModel: MIMS.me.water	NA
DRR163687	hot springs metagenome	NA	Metagenomic analysis of Kirishima hot springs	NA	sample_name: N1 || collection_date: 2013-09 || depth: 0.1 m || env_biome: freshwater biome || env_feature: hot spring || env_material: water || geo_loc_name: Japan:Kagoshima, Kirishima || lat_lon: 31.55 N 130.47 E || ph: 6.9 || project_name: Metagenomic analysis of Kirishima hot springs || temp: 68 || BioSampleModel: MIMS.me.water	NA
DRR163688	hot springs metagenome	NA	Metagenomic analysis of Kirishima hot springs	NA	sample_name: M1 || collection_date: 2013-09 || depth: 0.1 m || env_biome: freshwater biome || env_feature: hot spring || env_material: water || geo_loc_name: Japan:Kagoshima, Kirishima || lat_lon: 31.57 N 130.46 E || ph: 8.8 || project_name: Metagenomic analysis of Kirishima hot springs || temp: 96.8 || BioSampleModel: MIMS.me.water	NA
DRR163689	hot springs metagenome	NA	Metagenomic analysis of Kirishima hot springs	NA	sample_name: K2 || collection_date: 2013-09 || depth: 0.1 m || env_biome: freshwater biome || env_feature: hot spring || env_material: water || geo_loc_name: Japan:Kagoshima, Kirishima || lat_lon: 31.55 N 130.47 E || ph: 1.9 || project_name: Metagenomic analysis of Kirishima hot springs || temp: 94.7 || BioSampleModel: MIMS.me.water	NA
DRR163690	hot springs metagenome	NA	Metagenomic analysis of Kirishima hot springs	NA	sample_name: I1 || collection_date: 2013-09 || depth: 0.1 m || env_biome: freshwater biome || env_feature: hot spring || env_material: water || geo_loc_name: Japan:Kagoshima, Kirishima || lat_lon: 31.53 N 130.50 E || ph: 2.9 || project_name: Metagenomic analysis of Kirishima hot springs || temp: 88 || BioSampleModel: MIMS.me.water	NA
DRR163691	hot springs metagenome	NA	Metagenomic analysis of Kirishima hot springs	NA	sample_name: T1 || collection_date: 2013-09 || depth: 0.1 m || env_biome: freshwater biome || env_feature: hot spring || env_material: water || geo_loc_name: Japan:Kagoshima, Kirishima || lat_lon: 31.54 N 130.49 E || ph: 2.4 || project_name: Metagenomic analysis of Kirishima hot springs || temp: 84 || BioSampleModel: MIMS.me.water	NA
DRR163692	hot springs metagenome	NA	Metagenomic analysis of Kirishima hot springs	NA	sample_name: G1 || collection_date: 2013-09 || depth: 0.1 m || env_biome: freshwater biome || env_feature: hot spring || env_material: water || geo_loc_name: Japan:Kagoshima, Kirishima || lat_lon: 31.55 N 130.48 E || ph: 2.9 || project_name: Metagenomic analysis of Kirishima hot springs || temp: 85.5 || BioSampleModel: MIMS.me.water	NA
DRR163693	hot springs metagenome	NA	Metagenomic analysis of Kirishima hot springs	NA	sample_name: N2 || collection_date: 2013-09 || depth: 0.1 m || env_biome: freshwater biome || env_feature: hot spring || env_material: water || geo_loc_name: Japan:Kagoshima, Kirishima || lat_lon: 31.54 N 130.49 E || ph: 2.8 || project_name: Metagenomic analysis of Kirishima hot springs || temp: 89.1 || BioSampleModel: MIMS.me.water	NA
DRR164242	decomposition metagenome	NA	Plant pretreatment with rumen fluid	keep	sample_name: 0h1 || collection_date: 2015-01-25 || depth: missing || elev: missing || env_biome: Prokaryotes || env_feature: Rumen fluid || env_material: Rumen fluid || geo_loc_missingme: Japan || label: 0h1 || lat_lon: missing || project_missingme: NET	NA
DRR164243	decomposition metagenome	NA	Plant pretreatment with rumen fluid	keep	sample_name: 0h2 || collection_date: 2015-01-25 || depth: missing || elev: missing || env_biome: Prokaryotes || env_feature: Rumen fluid || env_material: Rumen fluid || geo_loc_missingme: Japan || label: 0h2 || lat_lon: missing || project_missingme: NET	NA
DRR164245	decomposition metagenome	NA	Plant pretreatment with rumen fluid	keep	sample_name: 60h2 || collection_date: 2015-01-27 || depth: missing || elev: missing || env_biome: Prokaryotes || env_feature: Rumen fluid || env_material: Rumen fluid || geo_loc_missingme: Japan || label: 60h2 || lat_lon: missing || project_missingme: NET	NA
DRR171212	Bacteria	NA	Comparison of sequencing bias for library preparation kit	NA	sample_name: bias01_MG1655 || collection_date: missing || env_biome: missing || env_feature: missing || env_material: missing || geo_loc_name: missing || isol_growth_condt: missing || lat_lon: missing || num_replicons: missing || project_name: missing || ref_biomaterial: missing || strain: missing || strain: K-12 || substrain: MG1655 || BioSampleModel: MIGS.ba	NA
DRR171213	Bacteria	NA	Comparison of sequencing bias for library preparation kit	NA	sample_name: bias01_MG1655 || collection_date: missing || env_biome: missing || env_feature: missing || env_material: missing || geo_loc_name: missing || isol_growth_condt: missing || lat_lon: missing || num_replicons: missing || project_name: missing || ref_biomaterial: missing || strain: missing || strain: K-12 || substrain: MG1655 || BioSampleModel: MIGS.ba	NA
DRR171214	Bacteria	NA	Comparison of sequencing bias for library preparation kit	NA	sample_name: bias01_MG1655 || collection_date: missing || env_biome: missing || env_feature: missing || env_material: missing || geo_loc_name: missing || isol_growth_condt: missing || lat_lon: missing || num_replicons: missing || project_name: missing || ref_biomaterial: missing || strain: missing || strain: K-12 || substrain: MG1655 || BioSampleModel: MIGS.ba	NA
DRR171215	Bacteria	NA	Comparison of sequencing bias for library preparation kit	NA	sample_name: bias01_MG1655 || collection_date: missing || env_biome: missing || env_feature: missing || env_material: missing || geo_loc_name: missing || isol_growth_condt: missing || lat_lon: missing || num_replicons: missing || project_name: missing || ref_biomaterial: missing || strain: missing || strain: K-12 || substrain: MG1655 || BioSampleModel: MIGS.ba	NA
DRR171216	Bacteria	NA	Comparison of sequencing bias for library preparation kit	NA	sample_name: bias01_MG1655 || collection_date: missing || env_biome: missing || env_feature: missing || env_material: missing || geo_loc_name: missing || isol_growth_condt: missing || lat_lon: missing || num_replicons: missing || project_name: missing || ref_biomaterial: missing || strain: missing || strain: K-12 || substrain: MG1655 || BioSampleModel: MIGS.ba	NA
DRR171217	Bacteria	NA	Comparison of sequencing bias for library preparation kit	NA	sample_name: bias01_MG1655 || collection_date: missing || env_biome: missing || env_feature: missing || env_material: missing || geo_loc_name: missing || isol_growth_condt: missing || lat_lon: missing || num_replicons: missing || project_name: missing || ref_biomaterial: missing || strain: missing || strain: K-12 || substrain: MG1655 || BioSampleModel: MIGS.ba	NA
DRR171218	Bacteria	NA	Comparison of sequencing bias for library preparation kit	NA	sample_name: bias03_MW2 || collection_date: missing || env_biome: missing || env_feature: missing || env_material: missing || geo_loc_name: missing || isol_growth_condt: missing || lat_lon: missing || num_replicons: missing || project_name: missing || ref_biomaterial: missing || strain: missing || BioSampleModel: MIGS.ba	NA
DRR171219	Bacteria	NA	Comparison of sequencing bias for library preparation kit	NA	sample_name: bias03_MW2 || collection_date: missing || env_biome: missing || env_feature: missing || env_material: missing || geo_loc_name: missing || isol_growth_condt: missing || lat_lon: missing || num_replicons: missing || project_name: missing || ref_biomaterial: missing || strain: missing || BioSampleModel: MIGS.ba	NA
DRR171221	Bacteria	NA	Comparison of sequencing bias for library preparation kit	NA	sample_name: bias03_MW2 || collection_date: missing || env_biome: missing || env_feature: missing || env_material: missing || geo_loc_name: missing || isol_growth_condt: missing || lat_lon: missing || num_replicons: missing || project_name: missing || ref_biomaterial: missing || strain: missing || BioSampleModel: MIGS.ba	NA
DRR171222	Bacteria	NA	Comparison of sequencing bias for library preparation kit	NA	sample_name: bias03_MW2 || collection_date: missing || env_biome: missing || env_feature: missing || env_material: missing || geo_loc_name: missing || isol_growth_condt: missing || lat_lon: missing || num_replicons: missing || project_name: missing || ref_biomaterial: missing || strain: missing || BioSampleModel: MIGS.ba	NA
DRR171223	Bacteria	NA	Comparison of sequencing bias for library preparation kit	NA	sample_name: bias03_MW2 || collection_date: missing || env_biome: missing || env_feature: missing || env_material: missing || geo_loc_name: missing || isol_growth_condt: missing || lat_lon: missing || num_replicons: missing || project_name: missing || ref_biomaterial: missing || strain: missing || BioSampleModel: MIGS.ba	NA
DRR171224	Bacteria	NA	Comparison of sequencing bias for library preparation kit	NA	sample_name: bias04_N315 || collection_date: missing || env_biome: missing || env_feature: missing || env_material: missing || geo_loc_name: missing || isol_growth_condt: missing || lat_lon: missing || num_replicons: missing || project_name: missing || ref_biomaterial: missing || strain: missing || sub_species: aureus || BioSampleModel: MIGS.ba	NA
DRR171226	Bacteria	NA	Comparison of sequencing bias for library preparation kit	NA	sample_name: bias04_N315 || collection_date: missing || env_biome: missing || env_feature: missing || env_material: missing || geo_loc_name: missing || isol_growth_condt: missing || lat_lon: missing || num_replicons: missing || project_name: missing || ref_biomaterial: missing || strain: missing || sub_species: aureus || BioSampleModel: MIGS.ba	NA
DRR171227	Bacteria	NA	Comparison of sequencing bias for library preparation kit	NA	sample_name: bias04_N315 || collection_date: missing || env_biome: missing || env_feature: missing || env_material: missing || geo_loc_name: missing || isol_growth_condt: missing || lat_lon: missing || num_replicons: missing || project_name: missing || ref_biomaterial: missing || strain: missing || sub_species: aureus || BioSampleModel: MIGS.ba	NA
DRR171228	Bacteria	NA	Comparison of sequencing bias for library preparation kit	NA	sample_name: bias04_N315 || collection_date: missing || env_biome: missing || env_feature: missing || env_material: missing || geo_loc_name: missing || isol_growth_condt: missing || lat_lon: missing || num_replicons: missing || project_name: missing || ref_biomaterial: missing || strain: missing || sub_species: aureus || BioSampleModel: MIGS.ba	NA
DRR171229	Bacteria	NA	Comparison of sequencing bias for library preparation kit	NA	sample_name: bias04_N315 || collection_date: missing || env_biome: missing || env_feature: missing || env_material: missing || geo_loc_name: missing || isol_growth_condt: missing || lat_lon: missing || num_replicons: missing || project_name: missing || ref_biomaterial: missing || strain: missing || sub_species: aureus || BioSampleModel: MIGS.ba	NA
DRR171230	Bacteria	NA	Comparison of sequencing bias for library preparation kit	NA	sample_name: bias02_Sakai || collection_date: missing || env_biome: missing || env_feature: missing || env_material: missing || geo_loc_name: missing || isol_growth_condt: missing || lat_lon: missing || num_replicons: missing || project_name: missing || ref_biomaterial: missing || strain: missing || BioSampleModel: MIGS.ba	NA
DRR171232	Bacteria	NA	Comparison of sequencing bias for library preparation kit	NA	sample_name: bias02_Sakai || collection_date: missing || env_biome: missing || env_feature: missing || env_material: missing || geo_loc_name: missing || isol_growth_condt: missing || lat_lon: missing || num_replicons: missing || project_name: missing || ref_biomaterial: missing || strain: missing || BioSampleModel: MIGS.ba	NA
DRR171233	Bacteria	NA	Comparison of sequencing bias for library preparation kit	NA	sample_name: bias02_Sakai || collection_date: missing || env_biome: missing || env_feature: missing || env_material: missing || geo_loc_name: missing || isol_growth_condt: missing || lat_lon: missing || num_replicons: missing || project_name: missing || ref_biomaterial: missing || strain: missing || BioSampleModel: MIGS.ba	NA
DRR171234	Bacteria	NA	Comparison of sequencing bias for library preparation kit	NA	sample_name: bias02_Sakai || collection_date: missing || env_biome: missing || env_feature: missing || env_material: missing || geo_loc_name: missing || isol_growth_condt: missing || lat_lon: missing || num_replicons: missing || project_name: missing || ref_biomaterial: missing || strain: missing || BioSampleModel: MIGS.ba	NA
DRR171235	Bacteria	NA	Comparison of sequencing bias for library preparation kit	NA	sample_name: bias02_Sakai || collection_date: missing || env_biome: missing || env_feature: missing || env_material: missing || geo_loc_name: missing || isol_growth_condt: missing || lat_lon: missing || num_replicons: missing || project_name: missing || ref_biomaterial: missing || strain: missing || BioSampleModel: MIGS.ba	NA
DRR171236	Bacteria	NA	Comparison of sequencing bias for library preparation kit	NA	sample_name: bias01_MG1655 || collection_date: missing || env_biome: missing || env_feature: missing || env_material: missing || geo_loc_name: missing || isol_growth_condt: missing || lat_lon: missing || num_replicons: missing || project_name: missing || ref_biomaterial: missing || strain: missing || strain: K-12 || substrain: MG1655 || BioSampleModel: MIGS.ba	NA
DRR171237	Bacteria	NA	Comparison of sequencing bias for library preparation kit	NA	sample_name: bias01_MG1655 || collection_date: missing || env_biome: missing || env_feature: missing || env_material: missing || geo_loc_name: missing || isol_growth_condt: missing || lat_lon: missing || num_replicons: missing || project_name: missing || ref_biomaterial: missing || strain: missing || strain: K-12 || substrain: MG1655 || BioSampleModel: MIGS.ba	NA
DRR171238	Bacteria	NA	Comparison of sequencing bias for library preparation kit	NA	sample_name: bias03_MW2 || collection_date: missing || env_biome: missing || env_feature: missing || env_material: missing || geo_loc_name: missing || isol_growth_condt: missing || lat_lon: missing || num_replicons: missing || project_name: missing || ref_biomaterial: missing || strain: missing || BioSampleModel: MIGS.ba	NA
DRR171240	Bacteria	NA	Comparison of sequencing bias for library preparation kit	NA	sample_name: bias04_N315 || collection_date: missing || env_biome: missing || env_feature: missing || env_material: missing || geo_loc_name: missing || isol_growth_condt: missing || lat_lon: missing || num_replicons: missing || project_name: missing || ref_biomaterial: missing || strain: missing || sub_species: aureus || BioSampleModel: MIGS.ba	NA
DRR171241	Bacteria	NA	Comparison of sequencing bias for library preparation kit	NA	sample_name: bias04_N315 || collection_date: missing || env_biome: missing || env_feature: missing || env_material: missing || geo_loc_name: missing || isol_growth_condt: missing || lat_lon: missing || num_replicons: missing || project_name: missing || ref_biomaterial: missing || strain: missing || sub_species: aureus || BioSampleModel: MIGS.ba	NA
DRR171242	Bacteria	NA	Comparison of sequencing bias for library preparation kit	NA	sample_name: bias02_Sakai || collection_date: missing || env_biome: missing || env_feature: missing || env_material: missing || geo_loc_name: missing || isol_growth_condt: missing || lat_lon: missing || num_replicons: missing || project_name: missing || ref_biomaterial: missing || strain: missing || BioSampleModel: MIGS.ba	NA
DRR171243	Bacteria	NA	Comparison of sequencing bias for library preparation kit	NA	sample_name: bias02_Sakai || collection_date: missing || env_biome: missing || env_feature: missing || env_material: missing || geo_loc_name: missing || isol_growth_condt: missing || lat_lon: missing || num_replicons: missing || project_name: missing || ref_biomaterial: missing || strain: missing || BioSampleModel: MIGS.ba	NA
DRR171257	Bacteria	NA	Comparison of sequencing bias for library preparation kit	NA	sample_name: bias11_Sintermedius_ATCC29663 || collection_date: missing || env_biome: missing || env_feature: missing || env_material: missing || geo_loc_name: missing || isol_growth_condt: missing || lat_lon: missing || num_replicons: missing || project_name: missing || ref_biomaterial: missing || strain: missing || BioSampleModel: MIGS.ba	NA
DRR171258	Bacteria	NA	Comparison of sequencing bias for library preparation kit	NA	sample_name: bias12_Slugdunensis_JH5752 || collection_date: missing || env_biome: missing || env_feature: missing || env_material: missing || geo_loc_name: missing || isol_growth_condt: missing || lat_lon: missing || num_replicons: missing || project_name: missing || ref_biomaterial: missing || strain: missing || BioSampleModel: MIGS.ba	NA
DRR171259	Bacteria	NA	Comparison of sequencing bias for library preparation kit	NA	sample_name: bias12_Slugdunensis_JH5752 || collection_date: missing || env_biome: missing || env_feature: missing || env_material: missing || geo_loc_name: missing || isol_growth_condt: missing || lat_lon: missing || num_replicons: missing || project_name: missing || ref_biomaterial: missing || strain: missing || BioSampleModel: MIGS.ba	NA
DRR171261	Bacteria	NA	Comparison of sequencing bias for library preparation kit	NA	sample_name: bias13_Spasteuri_MS5808 || collection_date: missing || env_biome: missing || env_feature: missing || env_material: missing || geo_loc_name: missing || isol_growth_condt: missing || lat_lon: missing || num_replicons: missing || project_name: missing || ref_biomaterial: missing || strain: missing || BioSampleModel: MIGS.ba	NA
DRR171263	Bacteria	NA	Comparison of sequencing bias for library preparation kit	NA	sample_name: bias14_Spseudintermedius_TY529 || collection_date: missing || env_biome: missing || env_feature: missing || env_material: missing || geo_loc_name: missing || isol_growth_condt: missing || lat_lon: missing || num_replicons: missing || project_name: missing || ref_biomaterial: missing || strain: missing || BioSampleModel: MIGS.ba	NA
DRR171264	Bacteria	NA	Comparison of sequencing bias for library preparation kit	NA	sample_name: bias15_Spseudintermedius_TY532 || collection_date: missing || env_biome: missing || env_feature: missing || env_material: missing || geo_loc_name: missing || isol_growth_condt: missing || lat_lon: missing || num_replicons: missing || project_name: missing || ref_biomaterial: missing || strain: missing || BioSampleModel: MIGS.ba	NA
DRR171265	Bacteria	NA	Comparison of sequencing bias for library preparation kit	NA	sample_name: bias15_Spseudintermedius_TY532 || collection_date: missing || env_biome: missing || env_feature: missing || env_material: missing || geo_loc_name: missing || isol_growth_condt: missing || lat_lon: missing || num_replicons: missing || project_name: missing || ref_biomaterial: missing || strain: missing || BioSampleModel: MIGS.ba	NA
DRR171282	Bacteria	NA	Comparison of sequencing bias for library preparation kit	NA	sample_name: bias24_Swarneri_MS5815 || collection_date: missing || env_biome: missing || env_feature: missing || env_material: missing || geo_loc_name: missing || isol_growth_condt: missing || lat_lon: missing || num_replicons: missing || project_name: missing || ref_biomaterial: missing || strain: missing || BioSampleModel: MIGS.ba	NA
DRR171289	Bacteria	NA	Comparison of sequencing bias for library preparation kit	NA	sample_name: bias33_Bpilosicoli || collection_date: missing || env_biome: missing || env_feature: missing || env_material: missing || geo_loc_name: missing || isol_growth_condt: missing || lat_lon: missing || num_replicons: missing || project_name: missing || ref_biomaterial: missing || strain: missing || BioSampleModel: MIGS.ba	NA
DRR171290	Bacteria	NA	Comparison of sequencing bias for library preparation kit	NA	sample_name: bias28_Smoniliformis || collection_date: missing || env_biome: missing || env_feature: missing || env_material: missing || geo_loc_name: missing || isol_growth_condt: missing || lat_lon: missing || num_replicons: missing || project_name: missing || ref_biomaterial: missing || strain: missing || BioSampleModel: MIGS.ba	NA
DRR171291	Bacteria	NA	Comparison of sequencing bias for library preparation kit	NA	sample_name: bias27_Eaerogenes || collection_date: missing || env_biome: missing || env_feature: missing || env_material: missing || geo_loc_name: missing || isol_growth_condt: missing || lat_lon: missing || num_replicons: missing || project_name: missing || ref_biomaterial: missing || strain: missing || BioSampleModel: MIGS.ba	NA
DRR171292	Bacteria	NA	Comparison of sequencing bias for library preparation kit	NA	sample_name: bias27_Eaerogenes || collection_date: missing || env_biome: missing || env_feature: missing || env_material: missing || geo_loc_name: missing || isol_growth_condt: missing || lat_lon: missing || num_replicons: missing || project_name: missing || ref_biomaterial: missing || strain: missing || BioSampleModel: MIGS.ba	NA
DRR171293	Bacteria	NA	Comparison of sequencing bias for library preparation kit	NA	sample_name: bias27_Eaerogenes || collection_date: missing || env_biome: missing || env_feature: missing || env_material: missing || geo_loc_name: missing || isol_growth_condt: missing || lat_lon: missing || num_replicons: missing || project_name: missing || ref_biomaterial: missing || strain: missing || BioSampleModel: MIGS.ba	NA
DRR171294	Bacteria	NA	Comparison of sequencing bias for library preparation kit	NA	sample_name: bias27_Eaerogenes || collection_date: missing || env_biome: missing || env_feature: missing || env_material: missing || geo_loc_name: missing || isol_growth_condt: missing || lat_lon: missing || num_replicons: missing || project_name: missing || ref_biomaterial: missing || strain: missing || BioSampleModel: MIGS.ba	NA
DRR171296	Bacteria	NA	Comparison of sequencing bias for library preparation kit	NA	sample_name: bias33_Bpilosicoli || collection_date: missing || env_biome: missing || env_feature: missing || env_material: missing || geo_loc_name: missing || isol_growth_condt: missing || lat_lon: missing || num_replicons: missing || project_name: missing || ref_biomaterial: missing || strain: missing || BioSampleModel: MIGS.ba	NA
DRR171297	Bacteria	NA	Comparison of sequencing bias for library preparation kit	NA	sample_name: bias27_Eaerogenes || collection_date: missing || env_biome: missing || env_feature: missing || env_material: missing || geo_loc_name: missing || isol_growth_condt: missing || lat_lon: missing || num_replicons: missing || project_name: missing || ref_biomaterial: missing || strain: missing || BioSampleModel: MIGS.ba	NA
DRR171299	Bacteria	NA	Comparison of sequencing bias for library preparation kit	NA	sample_name: bias30_Sliquefaciens || collection_date: missing || env_biome: missing || env_feature: missing || env_material: missing || geo_loc_name: missing || isol_growth_condt: missing || lat_lon: missing || num_replicons: missing || project_name: missing || ref_biomaterial: missing || strain: missing || BioSampleModel: MIGS.ba	NA
DRR171300	Bacteria	NA	Comparison of sequencing bias for library preparation kit	NA	sample_name: bias29_Minterjectum || collection_date: missing || env_biome: missing || env_feature: missing || env_material: missing || geo_loc_name: missing || isol_growth_condt: missing || lat_lon: missing || num_replicons: missing || project_name: missing || ref_biomaterial: missing || strain: missing || BioSampleModel: MIGS.ba	NA
DRR171301	Bacteria	NA	Comparison of sequencing bias for library preparation kit	NA	sample_name: bias29_Minterjectum || collection_date: missing || env_biome: missing || env_feature: missing || env_material: missing || geo_loc_name: missing || isol_growth_condt: missing || lat_lon: missing || num_replicons: missing || project_name: missing || ref_biomaterial: missing || strain: missing || BioSampleModel: MIGS.ba	NA
DRR171302	Bacteria	NA	Comparison of sequencing bias for library preparation kit	NA	sample_name: bias29_Minterjectum || collection_date: missing || env_biome: missing || env_feature: missing || env_material: missing || geo_loc_name: missing || isol_growth_condt: missing || lat_lon: missing || num_replicons: missing || project_name: missing || ref_biomaterial: missing || strain: missing || BioSampleModel: MIGS.ba	NA
DRR171303	Bacteria	NA	Comparison of sequencing bias for library preparation kit	NA	sample_name: bias29_Minterjectum || collection_date: missing || env_biome: missing || env_feature: missing || env_material: missing || geo_loc_name: missing || isol_growth_condt: missing || lat_lon: missing || num_replicons: missing || project_name: missing || ref_biomaterial: missing || strain: missing || BioSampleModel: MIGS.ba	NA
DRR171304	Bacteria	NA	Comparison of sequencing bias for library preparation kit	NA	sample_name: bias29_Minterjectum || collection_date: missing || env_biome: missing || env_feature: missing || env_material: missing || geo_loc_name: missing || isol_growth_condt: missing || lat_lon: missing || num_replicons: missing || project_name: missing || ref_biomaterial: missing || strain: missing || BioSampleModel: MIGS.ba	NA
DRR171305	Bacteria	NA	Comparison of sequencing bias for library preparation kit	NA	sample_name: bias29_Minterjectum || collection_date: missing || env_biome: missing || env_feature: missing || env_material: missing || geo_loc_name: missing || isol_growth_condt: missing || lat_lon: missing || num_replicons: missing || project_name: missing || ref_biomaterial: missing || strain: missing || BioSampleModel: MIGS.ba	NA
DRR171306	Bacteria	NA	Comparison of sequencing bias for library preparation kit	NA	sample_name: bias31_Mmalmoense || collection_date: missing || env_biome: missing || env_feature: missing || env_material: missing || geo_loc_name: missing || isol_growth_condt: missing || lat_lon: missing || num_replicons: missing || project_name: missing || ref_biomaterial: missing || strain: missing || BioSampleModel: MIGS.ba	NA
DRR171307	Bacteria	NA	Comparison of sequencing bias for library preparation kit	NA	sample_name: bias31_Mmalmoense || collection_date: missing || env_biome: missing || env_feature: missing || env_material: missing || geo_loc_name: missing || isol_growth_condt: missing || lat_lon: missing || num_replicons: missing || project_name: missing || ref_biomaterial: missing || strain: missing || BioSampleModel: MIGS.ba	NA
DRR171308	Bacteria	NA	Comparison of sequencing bias for library preparation kit	NA	sample_name: bias31_Mmalmoense || collection_date: missing || env_biome: missing || env_feature: missing || env_material: missing || geo_loc_name: missing || isol_growth_condt: missing || lat_lon: missing || num_replicons: missing || project_name: missing || ref_biomaterial: missing || strain: missing || BioSampleModel: MIGS.ba	NA
DRR171309	Bacteria	NA	Comparison of sequencing bias for library preparation kit	NA	sample_name: bias31_Mmalmoense || collection_date: missing || env_biome: missing || env_feature: missing || env_material: missing || geo_loc_name: missing || isol_growth_condt: missing || lat_lon: missing || num_replicons: missing || project_name: missing || ref_biomaterial: missing || strain: missing || BioSampleModel: MIGS.ba	NA
DRR171310	Bacteria	NA	Comparison of sequencing bias for library preparation kit	NA	sample_name: bias31_Mmalmoense || collection_date: missing || env_biome: missing || env_feature: missing || env_material: missing || geo_loc_name: missing || isol_growth_condt: missing || lat_lon: missing || num_replicons: missing || project_name: missing || ref_biomaterial: missing || strain: missing || BioSampleModel: MIGS.ba	NA
DRR171311	Bacteria	NA	Comparison of sequencing bias for library preparation kit	NA	sample_name: bias31_Mmalmoense || collection_date: missing || env_biome: missing || env_feature: missing || env_material: missing || geo_loc_name: missing || isol_growth_condt: missing || lat_lon: missing || num_replicons: missing || project_name: missing || ref_biomaterial: missing || strain: missing || BioSampleModel: MIGS.ba	NA
DRR171314	Bacteria	NA	Comparison of sequencing bias for library preparation kit	NA	sample_name: bias30_Sliquefaciens || collection_date: missing || env_biome: missing || env_feature: missing || env_material: missing || geo_loc_name: missing || isol_growth_condt: missing || lat_lon: missing || num_replicons: missing || project_name: missing || ref_biomaterial: missing || strain: missing || BioSampleModel: MIGS.ba	NA
DRR171315	Bacteria	NA	Comparison of sequencing bias for library preparation kit	NA	sample_name: bias30_Sliquefaciens || collection_date: missing || env_biome: missing || env_feature: missing || env_material: missing || geo_loc_name: missing || isol_growth_condt: missing || lat_lon: missing || num_replicons: missing || project_name: missing || ref_biomaterial: missing || strain: missing || BioSampleModel: MIGS.ba	NA
DRR171316	Bacteria	NA	Comparison of sequencing bias for library preparation kit	NA	sample_name: bias32_Tpulmonis || collection_date: missing || env_biome: missing || env_feature: missing || env_material: missing || geo_loc_name: missing || isol_growth_condt: missing || lat_lon: missing || num_replicons: missing || project_name: missing || ref_biomaterial: missing || strain: missing || BioSampleModel: MIGS.ba	NA
DRR171317	Bacteria	NA	Comparison of sequencing bias for library preparation kit	NA	sample_name: bias32_Tpulmonis || collection_date: missing || env_biome: missing || env_feature: missing || env_material: missing || geo_loc_name: missing || isol_growth_condt: missing || lat_lon: missing || num_replicons: missing || project_name: missing || ref_biomaterial: missing || strain: missing || BioSampleModel: MIGS.ba	NA
DRR171318	Bacteria	NA	Comparison of sequencing bias for library preparation kit	NA	sample_name: bias32_Tpulmonis || collection_date: missing || env_biome: missing || env_feature: missing || env_material: missing || geo_loc_name: missing || isol_growth_condt: missing || lat_lon: missing || num_replicons: missing || project_name: missing || ref_biomaterial: missing || strain: missing || BioSampleModel: MIGS.ba	NA
DRR171319	Bacteria	NA	Comparison of sequencing bias for library preparation kit	NA	sample_name: bias32_Tpulmonis || collection_date: missing || env_biome: missing || env_feature: missing || env_material: missing || geo_loc_name: missing || isol_growth_condt: missing || lat_lon: missing || num_replicons: missing || project_name: missing || ref_biomaterial: missing || strain: missing || BioSampleModel: MIGS.ba	NA
DRR171320	Bacteria	NA	Comparison of sequencing bias for library preparation kit	NA	sample_name: bias32_Tpulmonis || collection_date: missing || env_biome: missing || env_feature: missing || env_material: missing || geo_loc_name: missing || isol_growth_condt: missing || lat_lon: missing || num_replicons: missing || project_name: missing || ref_biomaterial: missing || strain: missing || BioSampleModel: MIGS.ba	NA
DRR171321	Bacteria	NA	Comparison of sequencing bias for library preparation kit	NA	sample_name: bias32_Tpulmonis || collection_date: missing || env_biome: missing || env_feature: missing || env_material: missing || geo_loc_name: missing || isol_growth_condt: missing || lat_lon: missing || num_replicons: missing || project_name: missing || ref_biomaterial: missing || strain: missing || BioSampleModel: MIGS.ba	NA
DRR171322	Bacteria	NA	Comparison of sequencing bias for library preparation kit	NA	sample_name: bias33_Bpilosicoli || collection_date: missing || env_biome: missing || env_feature: missing || env_material: missing || geo_loc_name: missing || isol_growth_condt: missing || lat_lon: missing || num_replicons: missing || project_name: missing || ref_biomaterial: missing || strain: missing || BioSampleModel: MIGS.ba	NA
DRR171323	Bacteria	NA	Comparison of sequencing bias for library preparation kit	NA	sample_name: bias27_Eaerogenes || collection_date: missing || env_biome: missing || env_feature: missing || env_material: missing || geo_loc_name: missing || isol_growth_condt: missing || lat_lon: missing || num_replicons: missing || project_name: missing || ref_biomaterial: missing || strain: missing || BioSampleModel: MIGS.ba	NA
DRR171325	Bacteria	NA	Comparison of sequencing bias for library preparation kit	NA	sample_name: bias30_Sliquefaciens || collection_date: missing || env_biome: missing || env_feature: missing || env_material: missing || geo_loc_name: missing || isol_growth_condt: missing || lat_lon: missing || num_replicons: missing || project_name: missing || ref_biomaterial: missing || strain: missing || BioSampleModel: MIGS.ba	NA
DRR171326	Bacteria	NA	Comparison of sequencing bias for library preparation kit	NA	sample_name: bias33_Bpilosicoli || collection_date: missing || env_biome: missing || env_feature: missing || env_material: missing || geo_loc_name: missing || isol_growth_condt: missing || lat_lon: missing || num_replicons: missing || project_name: missing || ref_biomaterial: missing || strain: missing || BioSampleModel: MIGS.ba	NA
DRR171327	Bacteria	NA	Comparison of sequencing bias for library preparation kit	NA	sample_name: bias28_Smoniliformis || collection_date: missing || env_biome: missing || env_feature: missing || env_material: missing || geo_loc_name: missing || isol_growth_condt: missing || lat_lon: missing || num_replicons: missing || project_name: missing || ref_biomaterial: missing || strain: missing || BioSampleModel: MIGS.ba	NA
DRR171328	Bacteria	NA	Comparison of sequencing bias for library preparation kit	NA	sample_name: bias33_Bpilosicoli || collection_date: missing || env_biome: missing || env_feature: missing || env_material: missing || geo_loc_name: missing || isol_growth_condt: missing || lat_lon: missing || num_replicons: missing || project_name: missing || ref_biomaterial: missing || strain: missing || BioSampleModel: MIGS.ba	NA
DRR171330	Bacteria	NA	Comparison of sequencing bias for library preparation kit	NA	sample_name: bias34_mock || collection_date: missing || env_biome: missing || env_feature: missing || env_material: missing || geo_loc_name: missing || isol_growth_condt: missing || lat_lon: missing || num_replicons: missing || project_name: missing || ref_biomaterial: missing	NA
DRR171331	Bacteria	NA	Comparison of sequencing bias for library preparation kit	NA	sample_name: bias34_mock || collection_date: missing || env_biome: missing || env_feature: missing || env_material: missing || geo_loc_name: missing || isol_growth_condt: missing || lat_lon: missing || num_replicons: missing || project_name: missing || ref_biomaterial: missing	NA
DRR171332	Bacteria	NA	Comparison of sequencing bias for library preparation kit	NA	sample_name: bias34_mock || collection_date: missing || env_biome: missing || env_feature: missing || env_material: missing || geo_loc_name: missing || isol_growth_condt: missing || lat_lon: missing || num_replicons: missing || project_name: missing || ref_biomaterial: missing	NA
DRR171334	Bacteria	NA	Comparison of sequencing bias for library preparation kit	NA	sample_name: bias34_mock || collection_date: missing || env_biome: missing || env_feature: missing || env_material: missing || geo_loc_name: missing || isol_growth_condt: missing || lat_lon: missing || num_replicons: missing || project_name: missing || ref_biomaterial: missing	NA
DRR171335	Bacteria	NA	Comparison of sequencing bias for library preparation kit	NA	sample_name: bias34_mock || collection_date: missing || env_biome: missing || env_feature: missing || env_material: missing || geo_loc_name: missing || isol_growth_condt: missing || lat_lon: missing || num_replicons: missing || project_name: missing || ref_biomaterial: missing	NA
DRR171336	Bacteria	NA	Comparison of sequencing bias for library preparation kit	NA	sample_name: bias34_mock || collection_date: missing || env_biome: missing || env_feature: missing || env_material: missing || geo_loc_name: missing || isol_growth_condt: missing || lat_lon: missing || num_replicons: missing || project_name: missing || ref_biomaterial: missing	NA
DRR182646	NA	NA	NA	NA	sample_name: 0001_PS1 || collection_date: 2018 || env_biome: anaerobic || env_feature: anaerobic sludge || env_material: water || geo_loc_name: Japan:Tokyo, Hachioji || lat_lon: 35.6693 N 139.4257 E || project_name: Metatranscriptomic evidences for magnetite nanoparticle-stimulated acetoclastic methanogenesis under continuous agitation || BioSampleModel: MIMS.me.miscellaneous	NA
DRR182647	NA	NA	NA	NA	sample_name: 0002_PS2 || collection_date: 2018 || env_biome: anaerobic || env_feature: anaerobic sludge || env_material: water || geo_loc_name: Japan:Tokyo, Hachioji || lat_lon: 35.6693 N 139.4257 E || project_name: Metatranscriptomic evidences for magnetite nanoparticle-stimulated acetoclastic methanogenesis under continuous agitation || BioSampleModel: MIMS.me.miscellaneous	NA
DRR182648	NA	NA	NA	NA	sample_name: 0003_PS3 || collection_date: 2018 || env_biome: anaerobic || env_feature: anaerobic sludge || env_material: water || geo_loc_name: Japan:Tokyo, Hachioji || lat_lon: 35.6693 N 139.4257 E || project_name: Metatranscriptomic evidences for magnetite nanoparticle-stimulated acetoclastic methanogenesis under continuous agitation || BioSampleModel: MIMS.me.miscellaneous	NA
DRR182649	NA	NA	NA	NA	sample_name: 0004_MG1 || collection_date: 2018 || env_biome: anaerobic || env_feature: anaerobic sludge || env_material: water || geo_loc_name: Japan:Tokyo, Hachioji || lat_lon: 35.6693 N 139.4257 E || project_name: Metatranscriptomic evidences for magnetite nanoparticle-stimulated acetoclastic methanogenesis under continuous agitation || BioSampleModel: MIMS.me.miscellaneous	NA
DRR182650	NA	NA	NA	NA	sample_name: 0005_MG2 || collection_date: 2018 || env_biome: anaerobic || env_feature: anaerobic sludge || env_material: water || geo_loc_name: Japan:Tokyo, Hachioji || lat_lon: 35.6693 N 139.4257 E || project_name: Metatranscriptomic evidences for magnetite nanoparticle-stimulated acetoclastic methanogenesis under continuous agitation || BioSampleModel: MIMS.me.miscellaneous	NA
DRR182651	NA	NA	NA	NA	sample_name: 0006_MG3 || collection_date: 2018 || env_biome: anaerobic || env_feature: anaerobic sludge || env_material: water || geo_loc_name: Japan:Tokyo, Hachioji || lat_lon: 35.6693 N 139.4257 E || project_name: Metatranscriptomic evidences for magnetite nanoparticle-stimulated acetoclastic methanogenesis under continuous agitation || BioSampleModel: MIMS.me.miscellaneous	NA
ERR008639	AGR	NA	Metasoil	NA	NA	NA
ERR008640	AGR	NA	Metasoil	NA	NA	NA
ERR008641	AGR	NA	Metasoil	NA	NA	NA
ERR008642	AGR	NA	Metasoil	NA	NA	NA
ERR008643	AGR	NA	Metasoil	NA	NA	NA
ERR008644	AGR	NA	Metasoil	NA	NA	NA
ERR008645	AGR	NA	Metasoil	NA	NA	NA
ERR008646	AGR	NA	Metasoil	NA	NA	NA
ERR010482	WEC diel study	NA	WEC diel study using 454 metagenonic and metatranscriptomic sequencing	NA	collection_date: 2008-01-28 T16:00 || lat_lon (N:W): 50.2:-4.216 || country: United Kingdom || chlorophyll: 0.81: micrograms per liter || nitrate: 10.9: micromoles per liter || org_carb: 33.185: micromoles per liter || org_nitro: 1.331: micromoles per liter || oxy_stat_samp: aerobic || phosphate: 0.53: micromoles per liter || salinity: 33.3: practical salinity units || silicate: 6.01: micromoles …	NA
ERR010483	WEC diel study	NA	WEC diel study using 454 metagenonic and metatranscriptomic sequencing	NA	collection_date: 2008-01-28 T15:00 || lat_lon (N:W): 50.2:-4.216 || country: United Kingdom || chlorophyll: 0.81: micrograms per liter || nitrate: 10.9: micromoles per liter || org_carb: 33.185: micromoles per liter || org_nitro: 1.331: micromoles per liter || oxy_stat_samp: aerobic || phosphate: 0.53: micromoles per liter || salinity: 33.3: practical salinity units || silicate: 6.01: micromoles …	NA
ERR010486	WEC diel study	NA	WEC diel study using 454 metagenonic and metatranscriptomic sequencing	NA	collection_date: 2008-01-28 T19:00 || lat_lon (N:W): 50.2:-4.216 || country: United Kingdom || chlorophyll: 0.85: micrograms per liter || nitrate: 10.02: micromoles per liter || org_carb: 38.168: micromoles per liter || org_nitro: 3.453: micromoles per liter || oxy_stat_samp: aerobic || phosphate: 0.52: micromoles per liter || salinity: 34.2: practical salinity units || silicate: 5.75: micromoles…	NA
ERR010488	WEC diel study	NA	WEC diel study using 454 metagenonic and metatranscriptomic sequencing	NA	collection_date: 2008-04-22 T16:00 || lat_lon (N:W): 50.2:-4.216 || country: United Kingdom || ammonium: 0.54: micromoles per liter || chlorophyll: 2.2: micrograms per liter || nitrate: 4.02: micromoles per liter || org_carb: 27.247: micromoles per liter || org_nitro: 2.897: micromoles per liter || oxy_stat_samp: aerobic || phosphate: 0.4: micromoles per liter || salinity: 35.12: practical salini…	NA
ERR010489	WEC diel study	NA	WEC diel study using 454 metagenonic and metatranscriptomic sequencing	NA	collection_date: 2008-04-22 T16:00 || lat_lon (N:W): 50.2:-4.216 || country: United Kingdom || ammonium: 0.54: micromoles per liter || chlorophyll: 2.2: micrograms per liter || nitrate: 4.02: micromoles per liter || org_carb: 27.247: micromoles per liter || org_nitro: 2.897: micromoles per liter || oxy_stat_samp: aerobic || phosphate: 0.4: micromoles per liter || salinity: 35.12: practical salini…	NA
ERR010492	WEC diel study	NA	WEC diel study using 454 metagenonic and metatranscriptomic sequencing	NA	collection_date: 2008-04-22 T22:00 || lat_lon (N:W): 50.2:-4.216 || country: United Kingdom || ammonium: 0.25: micromoles per liter || chlorophyll: 1.32: micrograms per liter || nitrate: 3.75: micromoles per liter || org_carb: 19.413: micromoles per liter || org_nitro: 2.773: micromoles per liter || oxy_stat_samp: aerobic || phosphate: 0.32: micromoles per liter || salinity: 35: practical salinit…	NA
ERR010494	WEC diel study	NA	WEC diel study using 454 metagenonic and metatranscriptomic sequencing	NA	collection_date: 2008-08-27 T04:00 || lat_lon (N:W): 50.2:-4.216 || country: United Kingdom || ammonium: 0.14: micromoles per liter || chlorophyll: 9.8: micrograms per liter || nitrate: 0.9: micromoles per liter || org_carb: 22.015: micromoles per liter || org_nitro: 3.018: micromoles per liter || oxy_stat_samp: aerobic || phosphate: 0.08: micromoles per liter || salinity: 33.3: practical salinit…	NA
ERR010496	WEC diel study	NA	WEC diel study using 454 metagenonic and metatranscriptomic sequencing	NA	collection_date: 2008-08-27 T10:00 || lat_lon (N:W): 50.2:-4.216 || country: United Kingdom || ammonium: 0.05: micromoles per liter || chlorophyll: 11.91: micrograms per liter || nitrate: 0.09: micromoles per liter || org_carb: 23.671: micromoles per liter || org_nitro: 4.145: micromoles per liter || oxy_stat_samp: aerobic || phosphate: 0.1: micromoles per liter || salinity: 33.2: practical salin…	NA
ERR010498	WEC diel study	NA	WEC diel study using 454 metagenonic and metatranscriptomic sequencing	NA	collection_date: 2008-08-26 T16:00 || lat_lon (N:W): 50.2:-4.216 || country: United Kingdom || ammonium: 0.06: micromoles per liter || chlorophyll: 9.24: micrograms per liter || nitrate: 0.08: micromoles per liter || org_carb: 26.761: micromoles per liter || org_nitro: 2.837: micromoles per liter || oxy_stat_samp: aerobic || phosphate: 0.03: micromoles per liter || salinity: 32.1: practical salin…	NA
ERR010500	WEC diel study	NA	WEC diel study using 454 metagenonic and metatranscriptomic sequencing	NA	collection_date: 2008-08-26 T22:00 || lat_lon (N:W): 50.2:-4.216 || country: United Kingdom || ammonium: 0.1: micromoles per liter || chlorophyll: 8.17: micrograms per liter || nitrate: 0.1: micromoles per liter || org_carb: 26.482: micromoles per liter || org_nitro: 2.329: micromoles per liter || oxy_stat_samp: aerobic || phosphate: 0.06: micromoles per liter || salinity: 33: practical salinity …	NA
ERR011033	Neandertal454Tech	NA	Computational challenges in the analysis of ancient DNA	NA	Bone ID: Vi33.16 || sex: Female	NA
ERR011034	Neandertal454Tech	NA	Computational challenges in the analysis of ancient DNA	NA	Bone ID: Vi33.16 || sex: Female	NA
ERR011035	Neandertal454Tech	NA	Computational challenges in the analysis of ancient DNA	NA	Bone ID: Vi33.16 || sex: Female	NA
ERR011036	Neandertal454Tech	NA	Computational challenges in the analysis of ancient DNA	NA	Bone ID: Vi33.16 || sex: Female	NA
ERR011037	Neandertal454Tech	NA	Computational challenges in the analysis of ancient DNA	NA	Bone ID: Vi33.16 || sex: Female	NA
ERR011038	Neandertal454Tech	NA	Computational challenges in the analysis of ancient DNA	NA	Bone ID: Vi33.16 || sex: Female	NA
ERR011039	Neandertal454Tech	NA	Computational challenges in the analysis of ancient DNA	NA	Bone ID: Vi33.16 || sex: Female	NA
ERR011040	Neandertal454Tech	NA	Computational challenges in the analysis of ancient DNA	NA	Bone ID: Vi33.16 || sex: Female	NA
ERR011041	Neandertal454Tech	NA	Computational challenges in the analysis of ancient DNA	NA	Bone ID: Vi33.16 || sex: Female	NA
ERR011042	Neandertal454Tech	NA	Computational challenges in the analysis of ancient DNA	NA	Bone ID: Vi33.16 || sex: Female	NA
ERR011043	Neandertal454Tech	NA	Computational challenges in the analysis of ancient DNA	NA	Bone ID: Vi33.16 || sex: Female	NA
ERR011044	Neandertal454Tech	NA	Computational challenges in the analysis of ancient DNA	NA	Bone ID: Vi33.16 || sex: Female	NA
ERR011045	Neandertal454Tech	NA	Computational challenges in the analysis of ancient DNA	NA	Bone ID: Vi33.16 || sex: Female	NA
ERR011046	Neandertal454Tech	NA	Computational challenges in the analysis of ancient DNA	NA	Bone ID: Vi33.16 || sex: Female	NA
ERR011047	Neandertal454Tech	NA	Computational challenges in the analysis of ancient DNA	NA	Bone ID: Vi33.16 || sex: Female	NA
ERR011048	Neandertal454Tech	NA	Computational challenges in the analysis of ancient DNA	NA	Bone ID: Vi33.16 || sex: Female	NA
ERR011049	Neandertal454Tech	NA	Computational challenges in the analysis of ancient DNA	NA	Bone ID: Vi33.16 || sex: Female	NA
ERR011462	Neandertal Genome Project	NA	A draft sequence and preliminary analysis of the Neandertal genome	NA	NA	NA
ERR011463	Neandertal Genome Project	NA	A draft sequence and preliminary analysis of the Neandertal genome	NA	NA	NA
ERR011465	Neandertal Genome Project	NA	A draft sequence and preliminary analysis of the Neandertal genome	NA	NA	NA
ERR011466	Neandertal Genome Project	NA	A draft sequence and preliminary analysis of the Neandertal genome	NA	NA	NA
ERR011468	Neandertal Genome Project	NA	A draft sequence and preliminary analysis of the Neandertal genome	NA	NA	NA
ERR011469	Neandertal Genome Project	NA	A draft sequence and preliminary analysis of the Neandertal genome	NA	NA	NA
ERR011470	Neandertal Genome Project	NA	A draft sequence and preliminary analysis of the Neandertal genome	NA	NA	NA
ERR011471	Neandertal Genome Project	NA	A draft sequence and preliminary analysis of the Neandertal genome	NA	NA	NA
ERR011472	Neandertal Genome Project	NA	A draft sequence and preliminary analysis of the Neandertal genome	NA	NA	NA
ERR011473	Neandertal Genome Project	NA	A draft sequence and preliminary analysis of the Neandertal genome	NA	NA	NA
ERR011475	Neandertal Genome Project	NA	A draft sequence and preliminary analysis of the Neandertal genome	NA	NA	NA
ERR011476	Neandertal Genome Project	NA	A draft sequence and preliminary analysis of the Neandertal genome	NA	NA	NA
ERR011477	Neandertal Genome Project	NA	A draft sequence and preliminary analysis of the Neandertal genome	NA	NA	NA
ERR011478	Neandertal Genome Project	NA	A draft sequence and preliminary analysis of the Neandertal genome	NA	NA	NA
ERR011479	Neandertal Genome Project	NA	A draft sequence and preliminary analysis of the Neandertal genome	NA	NA	NA
ERR011480	Neandertal Genome Project	NA	A draft sequence and preliminary analysis of the Neandertal genome	NA	NA	NA
ERR011481	Neandertal Genome Project	NA	A draft sequence and preliminary analysis of the Neandertal genome	NA	NA	NA
ERR011482	Neandertal Genome Project	NA	A draft sequence and preliminary analysis of the Neandertal genome	NA	NA	NA
ERR011483	Neandertal Genome Project	NA	A draft sequence and preliminary analysis of the Neandertal genome	NA	NA	NA
ERR011484	Neandertal Genome Project	NA	A draft sequence and preliminary analysis of the Neandertal genome	NA	NA	NA
ERR011485	Neandertal Genome Project	NA	A draft sequence and preliminary analysis of the Neandertal genome	NA	NA	NA
ERR011486	Neandertal Genome Project	NA	A draft sequence and preliminary analysis of the Neandertal genome	NA	NA	NA
ERR011487	Neandertal Genome Project	NA	A draft sequence and preliminary analysis of the Neandertal genome	NA	NA	NA
ERR011488	Neandertal Genome Project	NA	A draft sequence and preliminary analysis of the Neandertal genome	NA	NA	NA
ERR011489	Neandertal Genome Project	NA	A draft sequence and preliminary analysis of the Neandertal genome	NA	NA	NA
ERR011490	Neandertal Genome Project	NA	A draft sequence and preliminary analysis of the Neandertal genome	NA	NA	NA
ERR011491	Neandertal Genome Project	NA	A draft sequence and preliminary analysis of the Neandertal genome	NA	NA	NA
ERR011492	Neandertal Genome Project	NA	A draft sequence and preliminary analysis of the Neandertal genome	NA	NA	NA
ERR011493	Neandertal Genome Project	NA	A draft sequence and preliminary analysis of the Neandertal genome	NA	NA	NA
ERR011494	Neandertal Genome Project	NA	A draft sequence and preliminary analysis of the Neandertal genome	NA	NA	NA
ERR011495	Neandertal Genome Project	NA	A draft sequence and preliminary analysis of the Neandertal genome	NA	NA	NA
ERR011496	Neandertal Genome Project	NA	A draft sequence and preliminary analysis of the Neandertal genome	NA	NA	NA
ERR011497	Neandertal Genome Project	NA	A draft sequence and preliminary analysis of the Neandertal genome	NA	NA	NA
ERR011498	Neandertal Genome Project	NA	A draft sequence and preliminary analysis of the Neandertal genome	NA	NA	NA
ERR011499	Neandertal Genome Project	NA	A draft sequence and preliminary analysis of the Neandertal genome	NA	NA	NA
ERR011500	Neandertal Genome Project	NA	A draft sequence and preliminary analysis of the Neandertal genome	NA	NA	NA
ERR011501	Neandertal Genome Project	NA	A draft sequence and preliminary analysis of the Neandertal genome	NA	NA	NA
ERR011503	Neandertal Genome Project	NA	A draft sequence and preliminary analysis of the Neandertal genome	NA	NA	NA
ERR011504	Neandertal Genome Project	NA	A draft sequence and preliminary analysis of the Neandertal genome	NA	NA	NA
ERR011505	Neandertal Genome Project	NA	A draft sequence and preliminary analysis of the Neandertal genome	NA	NA	NA
ERR011506	Neandertal Genome Project	NA	A draft sequence and preliminary analysis of the Neandertal genome	NA	NA	NA
ERR011507	Neandertal Genome Project	NA	A draft sequence and preliminary analysis of the Neandertal genome	NA	NA	NA
ERR011508	Neandertal Genome Project	NA	A draft sequence and preliminary analysis of the Neandertal genome	NA	NA	NA
ERR011509	Neandertal Genome Project	NA	A draft sequence and preliminary analysis of the Neandertal genome	NA	NA	NA
ERR011510	Neandertal Genome Project	NA	A draft sequence and preliminary analysis of the Neandertal genome	NA	NA	NA
ERR011511	Neandertal Genome Project	NA	A draft sequence and preliminary analysis of the Neandertal genome	NA	NA	NA
ERR011512	Neandertal Genome Project	NA	A draft sequence and preliminary analysis of the Neandertal genome	NA	NA	NA
ERR011513	Neandertal Genome Project	NA	A draft sequence and preliminary analysis of the Neandertal genome	NA	NA	NA
ERR011514	Neandertal Genome Project	NA	A draft sequence and preliminary analysis of the Neandertal genome	NA	NA	NA
ERR011515	Neandertal Genome Project	NA	A draft sequence and preliminary analysis of the Neandertal genome	NA	NA	NA
ERR011516	Neandertal Genome Project	NA	A draft sequence and preliminary analysis of the Neandertal genome	NA	NA	NA
ERR011517	Neandertal Genome Project	NA	A draft sequence and preliminary analysis of the Neandertal genome	NA	NA	NA
ERR011518	Neandertal Genome Project	NA	A draft sequence and preliminary analysis of the Neandertal genome	NA	NA	NA
ERR011519	Neandertal Genome Project	NA	A draft sequence and preliminary analysis of the Neandertal genome	NA	NA	NA
ERR011520	Neandertal Genome Project	NA	A draft sequence and preliminary analysis of the Neandertal genome	NA	NA	NA
ERR011521	Neandertal Genome Project	NA	A draft sequence and preliminary analysis of the Neandertal genome	NA	NA	NA
ERR011522	Neandertal Genome Project	NA	A draft sequence and preliminary analysis of the Neandertal genome	NA	NA	NA
ERR011523	Neandertal Genome Project	NA	A draft sequence and preliminary analysis of the Neandertal genome	NA	NA	NA
ERR011524	Neandertal Genome Project	NA	A draft sequence and preliminary analysis of the Neandertal genome	NA	NA	NA
ERR011525	Neandertal Genome Project	NA	A draft sequence and preliminary analysis of the Neandertal genome	NA	NA	NA
ERR011526	Neandertal Genome Project	NA	A draft sequence and preliminary analysis of the Neandertal genome	NA	NA	NA
ERR011527	Neandertal Genome Project	NA	A draft sequence and preliminary analysis of the Neandertal genome	NA	NA	NA
ERR011528	Neandertal Genome Project	NA	A draft sequence and preliminary analysis of the Neandertal genome	NA	NA	NA
ERR011529	Neandertal Genome Project	NA	A draft sequence and preliminary analysis of the Neandertal genome	NA	NA	NA
ERR011530	Neandertal Genome Project	NA	A draft sequence and preliminary analysis of the Neandertal genome	NA	NA	NA
ERR011531	Neandertal Genome Project	NA	A draft sequence and preliminary analysis of the Neandertal genome	NA	NA	NA
ERR011532	Neandertal Genome Project	NA	A draft sequence and preliminary analysis of the Neandertal genome	NA	NA	NA
ERR011533	Neandertal Genome Project	NA	A draft sequence and preliminary analysis of the Neandertal genome	NA	NA	NA
ERR011534	Neandertal Genome Project	NA	A draft sequence and preliminary analysis of the Neandertal genome	NA	NA	NA
ERR011535	Neandertal Genome Project	NA	A draft sequence and preliminary analysis of the Neandertal genome	NA	NA	NA
ERR011536	Neandertal Genome Project	NA	A draft sequence and preliminary analysis of the Neandertal genome	NA	NA	NA
ERR011537	Neandertal Genome Project	NA	A draft sequence and preliminary analysis of the Neandertal genome	NA	NA	NA
ERR011538	Neandertal Genome Project	NA	A draft sequence and preliminary analysis of the Neandertal genome	NA	NA	NA
ERR011539	Neandertal Genome Project	NA	A draft sequence and preliminary analysis of the Neandertal genome	NA	NA	NA
ERR011540	Neandertal Genome Project	NA	A draft sequence and preliminary analysis of the Neandertal genome	NA	NA	NA
ERR011541	Neandertal Genome Project	NA	A draft sequence and preliminary analysis of the Neandertal genome	NA	NA	NA
ERR011542	Neandertal Genome Project	NA	A draft sequence and preliminary analysis of the Neandertal genome	NA	NA	NA
ERR011543	Neandertal Genome Project	NA	A draft sequence and preliminary analysis of the Neandertal genome	NA	NA	NA
ERR011544	Neandertal Genome Project	NA	A draft sequence and preliminary analysis of the Neandertal genome	NA	NA	NA
ERR011545	Neandertal Genome Project	NA	A draft sequence and preliminary analysis of the Neandertal genome	NA	NA	NA
ERR011546	Neandertal Genome Project	NA	A draft sequence and preliminary analysis of the Neandertal genome	NA	NA	NA
ERR011547	Neandertal Genome Project	NA	A draft sequence and preliminary analysis of the Neandertal genome	NA	NA	NA
ERR011548	Neandertal Genome Project	NA	A draft sequence and preliminary analysis of the Neandertal genome	NA	NA	NA
ERR011550	Neandertal Genome Project	NA	A draft sequence and preliminary analysis of the Neandertal genome	NA	NA	NA
ERR011551	Neandertal Genome Project	NA	A draft sequence and preliminary analysis of the Neandertal genome	NA	NA	NA
ERR011552	Neandertal Genome Project	NA	A draft sequence and preliminary analysis of the Neandertal genome	NA	NA	NA
ERR011553	Neandertal Genome Project	NA	A draft sequence and preliminary analysis of the Neandertal genome	NA	NA	NA
ERR011554	Neandertal Genome Project	NA	A draft sequence and preliminary analysis of the Neandertal genome	NA	NA	NA
ERR011555	Neandertal Genome Project	NA	A draft sequence and preliminary analysis of the Neandertal genome	NA	NA	NA
ERR011557	Neandertal Genome Project	NA	A draft sequence and preliminary analysis of the Neandertal genome	NA	NA	NA
ERR011558	Neandertal Genome Project	NA	A draft sequence and preliminary analysis of the Neandertal genome	NA	NA	NA
ERR011559	Neandertal Genome Project	NA	A draft sequence and preliminary analysis of the Neandertal genome	NA	NA	NA
ERR011560	Neandertal Genome Project	NA	A draft sequence and preliminary analysis of the Neandertal genome	NA	NA	NA
ERR011561	Neandertal Genome Project	NA	A draft sequence and preliminary analysis of the Neandertal genome	NA	NA	NA
ERR011562	Neandertal Genome Project	NA	A draft sequence and preliminary analysis of the Neandertal genome	NA	NA	NA
ERR011563	Neandertal Genome Project	NA	A draft sequence and preliminary analysis of the Neandertal genome	NA	NA	NA
ERR011564	Neandertal Genome Project	NA	A draft sequence and preliminary analysis of the Neandertal genome	NA	NA	NA
ERR011565	Neandertal Genome Project	NA	A draft sequence and preliminary analysis of the Neandertal genome	NA	NA	NA
ERR011566	Neandertal Genome Project	NA	A draft sequence and preliminary analysis of the Neandertal genome	NA	NA	NA
ERR011567	Neandertal Genome Project	NA	A draft sequence and preliminary analysis of the Neandertal genome	NA	NA	NA
ERR011568	Neandertal Genome Project	NA	A draft sequence and preliminary analysis of the Neandertal genome	NA	NA	NA
ERR011569	Neandertal Genome Project	NA	A draft sequence and preliminary analysis of the Neandertal genome	NA	NA	NA
ERR011570	Neandertal Genome Project	NA	A draft sequence and preliminary analysis of the Neandertal genome	NA	NA	NA
ERR011571	Neandertal Genome Project	NA	A draft sequence and preliminary analysis of the Neandertal genome	NA	NA	NA
ERR011572	Neandertal Genome Project	NA	A draft sequence and preliminary analysis of the Neandertal genome	NA	NA	NA
ERR011573	Neandertal Genome Project	NA	A draft sequence and preliminary analysis of the Neandertal genome	NA	NA	NA
ERR011574	Neandertal Genome Project	NA	A draft sequence and preliminary analysis of the Neandertal genome	NA	NA	NA
ERR011575	Neandertal Genome Project	NA	A draft sequence and preliminary analysis of the Neandertal genome	NA	NA	NA
ERR011576	Neandertal Genome Project	NA	A draft sequence and preliminary analysis of the Neandertal genome	NA	NA	NA
ERR011577	Neandertal Genome Project	NA	A draft sequence and preliminary analysis of the Neandertal genome	NA	NA	NA
ERR011578	Neandertal Genome Project	NA	A draft sequence and preliminary analysis of the Neandertal genome	NA	NA	NA
ERR011579	Neandertal Genome Project	NA	A draft sequence and preliminary analysis of the Neandertal genome	NA	NA	NA
ERR011580	Neandertal Genome Project	NA	A draft sequence and preliminary analysis of the Neandertal genome	NA	NA	NA
ERR011581	Neandertal Genome Project	NA	A draft sequence and preliminary analysis of the Neandertal genome	NA	NA	NA
ERR011582	Neandertal Genome Project	NA	A draft sequence and preliminary analysis of the Neandertal genome	NA	NA	NA
ERR011583	Neandertal Genome Project	NA	A draft sequence and preliminary analysis of the Neandertal genome	NA	NA	NA
ERR011584	Neandertal Genome Project	NA	A draft sequence and preliminary analysis of the Neandertal genome	NA	NA	NA
ERR011585	Neandertal Genome Project	NA	A draft sequence and preliminary analysis of the Neandertal genome	NA	NA	NA
ERR011587	Neandertal Genome Project	NA	A draft sequence and preliminary analysis of the Neandertal genome	NA	NA	NA
ERR011588	Neandertal Genome Project	NA	A draft sequence and preliminary analysis of the Neandertal genome	NA	NA	NA
ERR011589	Neandertal Genome Project	NA	A draft sequence and preliminary analysis of the Neandertal genome	NA	NA	NA
ERR011590	Neandertal Genome Project	NA	A draft sequence and preliminary analysis of the Neandertal genome	NA	NA	NA
ERR011591	Neandertal Genome Project	NA	A draft sequence and preliminary analysis of the Neandertal genome	NA	NA	NA
ERR011592	Neandertal Genome Project	NA	A draft sequence and preliminary analysis of the Neandertal genome	NA	NA	NA
ERR011593	Neandertal Genome Project	NA	A draft sequence and preliminary analysis of the Neandertal genome	NA	NA	NA
ERR011594	Neandertal Genome Project	NA	A draft sequence and preliminary analysis of the Neandertal genome	NA	NA	NA
ERR011595	Neandertal Genome Project	NA	A draft sequence and preliminary analysis of the Neandertal genome	NA	NA	NA
ERR011596	Neandertal Genome Project	NA	A draft sequence and preliminary analysis of the Neandertal genome	NA	NA	NA
ERR011597	Neandertal Genome Project	NA	A draft sequence and preliminary analysis of the Neandertal genome	NA	NA	NA
ERR011598	Neandertal Genome Project	NA	A draft sequence and preliminary analysis of the Neandertal genome	NA	NA	NA
ERR011599	Neandertal Genome Project	NA	A draft sequence and preliminary analysis of the Neandertal genome	NA	NA	NA
ERR011600	Neandertal Genome Project	NA	A draft sequence and preliminary analysis of the Neandertal genome	NA	NA	NA
ERR011601	Neandertal Genome Project	NA	A draft sequence and preliminary analysis of the Neandertal genome	NA	NA	NA
ERR011602	Neandertal Genome Project	NA	A draft sequence and preliminary analysis of the Neandertal genome	NA	NA	NA
ERR011603	Neandertal Genome Project	NA	A draft sequence and preliminary analysis of the Neandertal genome	NA	NA	NA
ERR011605	Neandertal Genome Project	NA	A draft sequence and preliminary analysis of the Neandertal genome	NA	NA	NA
ERR011606	Neandertal Genome Project	NA	A draft sequence and preliminary analysis of the Neandertal genome	NA	NA	NA
ERR011608	Neandertal Genome Project	NA	A draft sequence and preliminary analysis of the Neandertal genome	NA	NA	NA
ERR011609	Neandertal Genome Project	NA	A draft sequence and preliminary analysis of the Neandertal genome	NA	NA	NA
ERR011610	Neandertal Genome Project	NA	A draft sequence and preliminary analysis of the Neandertal genome	NA	NA	NA
ERR011611	Neandertal Genome Project	NA	A draft sequence and preliminary analysis of the Neandertal genome	NA	NA	NA
ERR011612	Neandertal Genome Project	NA	A draft sequence and preliminary analysis of the Neandertal genome	NA	NA	NA
ERR011613	Neandertal Genome Project	NA	A draft sequence and preliminary analysis of the Neandertal genome	NA	NA	NA
ERR011614	Neandertal Genome Project	NA	A draft sequence and preliminary analysis of the Neandertal genome	NA	NA	NA
ERR011615	Neandertal Genome Project	NA	A draft sequence and preliminary analysis of the Neandertal genome	NA	NA	NA
ERR011616	Neandertal Genome Project	NA	A draft sequence and preliminary analysis of the Neandertal genome	NA	NA	NA
ERR011617	Neandertal Genome Project	NA	A draft sequence and preliminary analysis of the Neandertal genome	NA	NA	NA
ERR011618	Neandertal Genome Project	NA	A draft sequence and preliminary analysis of the Neandertal genome	NA	NA	NA
ERR011619	Neandertal Genome Project	NA	A draft sequence and preliminary analysis of the Neandertal genome	NA	NA	NA
ERR011620	Neandertal Genome Project	NA	A draft sequence and preliminary analysis of the Neandertal genome	NA	NA	NA
ERR011621	Neandertal Genome Project	NA	A draft sequence and preliminary analysis of the Neandertal genome	NA	NA	NA
ERR011622	Neandertal Genome Project	NA	A draft sequence and preliminary analysis of the Neandertal genome	NA	NA	NA
ERR011623	Neandertal Genome Project	NA	A draft sequence and preliminary analysis of the Neandertal genome	NA	NA	NA
ERR011624	Neandertal Genome Project	NA	A draft sequence and preliminary analysis of the Neandertal genome	NA	NA	NA
ERR011625	Neandertal Genome Project	NA	A draft sequence and preliminary analysis of the Neandertal genome	NA	NA	NA
ERR011626	Neandertal Genome Project	NA	A draft sequence and preliminary analysis of the Neandertal genome	NA	NA	NA
ERR011628	Neandertal Genome Project	NA	A draft sequence and preliminary analysis of the Neandertal genome	NA	NA	NA
ERR011629	Neandertal Genome Project	NA	A draft sequence and preliminary analysis of the Neandertal genome	NA	NA	NA
ERR011630	Neandertal Genome Project	NA	A draft sequence and preliminary analysis of the Neandertal genome	NA	NA	NA
ERR011632	Neandertal Genome Project	NA	A draft sequence and preliminary analysis of the Neandertal genome	NA	NA	NA
ERR011633	Neandertal Genome Project	NA	A draft sequence and preliminary analysis of the Neandertal genome	NA	NA	NA
ERR011635	Neandertal Genome Project	NA	A draft sequence and preliminary analysis of the Neandertal genome	NA	NA	NA
ERR011636	Neandertal Genome Project	NA	A draft sequence and preliminary analysis of the Neandertal genome	NA	NA	NA
ERR011637	Neandertal Genome Project	NA	A draft sequence and preliminary analysis of the Neandertal genome	NA	NA	NA
ERR011638	Neandertal Genome Project	NA	A draft sequence and preliminary analysis of the Neandertal genome	NA	NA	NA
ERR011639	Neandertal Genome Project	NA	A draft sequence and preliminary analysis of the Neandertal genome	NA	NA	NA
ERR011640	Neandertal Genome Project	NA	A draft sequence and preliminary analysis of the Neandertal genome	NA	NA	NA
ERR011641	Neandertal Genome Project	NA	A draft sequence and preliminary analysis of the Neandertal genome	NA	NA	NA
ERR011642	Neandertal Genome Project	NA	A draft sequence and preliminary analysis of the Neandertal genome	NA	NA	NA
ERR011643	Neandertal Genome Project	NA	A draft sequence and preliminary analysis of the Neandertal genome	NA	NA	NA
ERR011644	Neandertal Genome Project	NA	A draft sequence and preliminary analysis of the Neandertal genome	NA	NA	NA
ERR011645	Neandertal Genome Project	NA	A draft sequence and preliminary analysis of the Neandertal genome	NA	NA	NA
ERR011646	Neandertal Genome Project	NA	A draft sequence and preliminary analysis of the Neandertal genome	NA	NA	NA
ERR011647	Neandertal Genome Project	NA	A draft sequence and preliminary analysis of the Neandertal genome	NA	NA	NA
ERR011648	Neandertal Genome Project	NA	A draft sequence and preliminary analysis of the Neandertal genome	NA	NA	NA
ERR011649	Neandertal Genome Project	NA	A draft sequence and preliminary analysis of the Neandertal genome	NA	NA	NA
ERR011650	Neandertal Genome Project	NA	A draft sequence and preliminary analysis of the Neandertal genome	NA	NA	NA
ERR011651	Neandertal Genome Project	NA	A draft sequence and preliminary analysis of the Neandertal genome	NA	NA	NA
ERR011652	Neandertal Genome Project	NA	A draft sequence and preliminary analysis of the Neandertal genome	NA	NA	NA
ERR011653	Neandertal Genome Project	NA	A draft sequence and preliminary analysis of the Neandertal genome	NA	NA	NA
ERR011654	Neandertal Genome Project	NA	A draft sequence and preliminary analysis of the Neandertal genome	NA	NA	NA
ERR011655	Neandertal Genome Project	NA	A draft sequence and preliminary analysis of the Neandertal genome	NA	NA	NA
ERR011656	Neandertal Genome Project	NA	A draft sequence and preliminary analysis of the Neandertal genome	NA	NA	NA
ERR011657	Neandertal Genome Project	NA	A draft sequence and preliminary analysis of the Neandertal genome	NA	NA	NA
ERR011658	Neandertal Genome Project	NA	A draft sequence and preliminary analysis of the Neandertal genome	NA	NA	NA
ERR011659	Neandertal Genome Project	NA	A draft sequence and preliminary analysis of the Neandertal genome	NA	NA	NA
ERR011660	Neandertal Genome Project	NA	A draft sequence and preliminary analysis of the Neandertal genome	NA	NA	NA
ERR011661	Neandertal Genome Project	NA	A draft sequence and preliminary analysis of the Neandertal genome	NA	NA	NA
ERR011662	Neandertal Genome Project	NA	A draft sequence and preliminary analysis of the Neandertal genome	NA	NA	NA
ERR011663	Neandertal Genome Project	NA	A draft sequence and preliminary analysis of the Neandertal genome	NA	NA	NA
ERR011664	Neandertal Genome Project	NA	A draft sequence and preliminary analysis of the Neandertal genome	NA	NA	NA
ERR011665	Neandertal Genome Project	NA	A draft sequence and preliminary analysis of the Neandertal genome	NA	NA	NA
ERR011666	Neandertal Genome Project	NA	A draft sequence and preliminary analysis of the Neandertal genome	NA	NA	NA
ERR011667	Neandertal Genome Project	NA	A draft sequence and preliminary analysis of the Neandertal genome	NA	NA	NA
ERR011668	Neandertal Genome Project	NA	A draft sequence and preliminary analysis of the Neandertal genome	NA	NA	NA
ERR011669	Neandertal Genome Project	NA	A draft sequence and preliminary analysis of the Neandertal genome	NA	NA	NA
ERR011670	Neandertal Genome Project	NA	A draft sequence and preliminary analysis of the Neandertal genome	NA	NA	NA
ERR011671	Neandertal Genome Project	NA	A draft sequence and preliminary analysis of the Neandertal genome	NA	NA	NA
ERR011672	Neandertal Genome Project	NA	A draft sequence and preliminary analysis of the Neandertal genome	NA	NA	NA
ERR011673	Neandertal Genome Project	NA	A draft sequence and preliminary analysis of the Neandertal genome	NA	NA	NA
ERR011701	Neandertal Genome Project	NA	A draft sequence and preliminary analysis of the Neandertal genome	NA	Bone ID: Vi33.16 || sex: Female	NA
ERR011714	Neandertal Genome Project	NA	A draft sequence and preliminary analysis of the Neandertal genome	NA	Bone ID: Vi33.16 || sex: Female	NA
ERR011752	Neandertal Genome Project	NA	A draft sequence and preliminary analysis of the Neandertal genome	NA	Bone ID: Vi33.26 || sex: Female	NA
ERR011807	Neandertal Genome Project	NA	A draft sequence and preliminary analysis of the Neandertal genome	NA	Bone ID: Vi33.26 || sex: Female	NA
ERR031054	MetaHit Single Cell WGA	NA	MetaHit Single Cell WGA	NA	translation missing: en, metadata, sample, sample_metadata, sample_strain_att: || translation missing: en, metadata, sample, sample_metadata, sample_description: Unknown individual bacterium isolated from human faeces	NA
ERR031056	MetaHit Single Cell WGA	NA	MetaHit Single Cell WGA	NA	translation missing: en, metadata, sample, sample_metadata, sample_strain_att: || translation missing: en, metadata, sample, sample_metadata, sample_description: Negative control for multiple displacement amplification reaction	NA
ERR031057	MetaHit Single Cell WGA	NA	MetaHit Single Cell WGA	NA	translation missing: en, metadata, sample, sample_metadata, sample_strain_att: || translation missing: en, metadata, sample, sample_metadata, sample_description: Negative control for multiple displacement amplification reaction	NA
ERR034495	AQG	NA	Metagenomic sequencing of coprolites	NA	NA	NA
ERR034496	AHH	NA	Coprolithes_Chauvet	NA	NA	NA
ERR034497	AHH	NA	Coprolithes_Chauvet	NA	NA	NA
ERR034498	AHH	NA	Coprolithes_Chauvet	NA	NA	NA
ERR042425	DoubleIndex	NA	Establishment and validation of a double index protocol	NA	internal sample ID: L2503	NA
ERR042427	DoubleIndex	NA	Establishment and validation of a double index protocol	NA	internal sample ID: L2506	NA
ERR059346	UK SOILS	NA	Functional diversity of soil microbes across environmental gradients	NA	Investigation type: MIMS || Project name: UK SOILS || ENA-KEYWORD: GSC, MIxS, MIMS || Sequencing method: Pyrosequencing || Enviornmental package: soil || Geographic location (latitude): not available || Geographic location (longitude): not available || Geographic location (country:region,area): || Collection date: 00-00-2007 || Environment (biome): terrestrial biome ENVO:00000446 || Environment (…	NA
ERR059347	UK SOILS	NA	Functional diversity of soil microbes across environmental gradients	NA	Investigation type: MIMS || Project name: UK SOILS || ENA-KEYWORD: GSC, MIxS, MIMS || Sequencing method: Pyrosequencing || Enviornmental package: soil || Geographic location (latitude): not available || Geographic location (longitude): not available || Geographic location (country:region,area): || Collection date: 00-00-2007 || Environment (biome): terrestrial biome ENVO:00000446 || Environment (…	NA
ERR059348	UK SOILS	NA	Functional diversity of soil microbes across environmental gradients	NA	Investigation type: MIMS || Project name: UK SOILS || ENA-KEYWORD: GSC, MIxS, MIMS || Sequencing method: Pyrosequencing || Enviornmental package: soil || Geographic location (latitude): not available || Geographic location (longitude): not available || Geographic location (country:region,area): || Collection date: 00-00-2007 || Environment (biome): terrestrial biome ENVO:00000446 || Environment (…	NA
ERR059349	UK SOILS	NA	Functional diversity of soil microbes across environmental gradients	NA	Investigation type: MIMS || Project name: UK SOILS || ENA-KEYWORD: GSC, MIxS, MIMS || Sequencing method: Pyrosequencing || Enviornmental package: soil || Geographic location (latitude): not available || Geographic location (longitude): not available || Geographic location (country:region,area): || Collection date: 00-00-2007 || Environment (biome): terrestrial biome ENVO:00000446 || Environment (…	NA
ERR059350	UK SOILS	NA	Functional diversity of soil microbes across environmental gradients	NA	Investigation type: MIMS || Project name: UK SOILS || ENA-KEYWORD: GSC, MIxS, MIMS || Sequencing method: Pyrosequencing || Enviornmental package: soil || Geographic location (latitude): not available || Geographic location (longitude): not available || Geographic location (country:region,area): || Collection date: 00-00-2007 || Environment (biome): terrestrial biome ENVO:00000446 || Environment (…	NA
ERR059351	UK SOILS	NA	Functional diversity of soil microbes across environmental gradients	NA	Investigation type: MIMS || Project name: UK SOILS || ENA-KEYWORD: GSC, MIxS, MIMS || Sequencing method: Pyrosequencing || Enviornmental package: soil || Geographic location (latitude): not available || Geographic location (longitude): not available || Geographic location (country:region,area): || Collection date: 00-00-2007 || Environment (biome): terrestrial biome ENVO:00000446 || Environment (…	NA
ERR059352	UK SOILS	NA	Functional diversity of soil microbes across environmental gradients	NA	Investigation type: MIMS || Project name: UK SOILS || ENA-KEYWORD: GSC, MIxS, MIMS || Sequencing method: Pyrosequencing || Enviornmental package: soil || Geographic location (latitude): not available || Geographic location (longitude): not available || Geographic location (country:region,area): || Collection date: 00-00-2007 || Environment (biome): terrestrial biome ENVO:00000446 || Environment (…	NA
ERR059353	UK SOILS	NA	Functional diversity of soil microbes across environmental gradients	NA	Investigation type: MIMS || Project name: UK SOILS || ENA-KEYWORD: GSC, MIxS, MIMS || Sequencing method: Pyrosequencing || Enviornmental package: soil || Geographic location (latitude): not available || Geographic location (longitude): not available || Geographic location (country:region,area): || Collection date: 00-00-2007 || Environment (biome): terrestrial biome ENVO:00000446 || Environment (…	NA
ERR071289	ArcticWinter	NA	Arctic Winter marine ecosystem	NA	Investigation type: MIxS || Project name: ArcticWinter || ENA-KEYWORD: GSC, MIxS, MIMS || Sequencing method: Pyrosequencing || Enviornmental package: water || Geographic location (latitude): 71Â° 2.315 || Geographic location (longitude): -123Â° 54.652 || Geographic location (country:region,area): Arctic Ocean || Collection date: 39517 || Environment (biome): ocean biome / ENVO:01000048 || Environ…	NA
ERR091522	MIMAS	NA	Substrate-controlled succession of distinct marine bacterioplankton populations induced by a spring phytoplankton bloom	NA	Investigation type: MIMS || Project name: MIMAS || ENA-KEYWORD: GSC, MIxS, MIMS || Sequencing method: Pyrosequencing || Enviornmental package: water || Geographic location (latitude): 54.1916666666667 || Geographic location (longitude): 7.9 || Geographic location (country:region,area): Helgoland Roads, German Bight, North Sea || Collection date: 39681 || Environment (biome): neritic epipelagic zo…	NA
ERR091523	MIMAS	NA	Substrate-controlled succession of distinct marine bacterioplankton populations induced by a spring phytoplankton bloom	NA	Investigation type: MIMS || Project name: MIMAS || ENA-KEYWORD: GSC, MIxS, MIMS || Sequencing method: Pyrosequencing || Enviornmental package: water || Geographic location (latitude): 54.1916666666667 || Geographic location (longitude): 7.9 || Geographic location (country:region,area): Helgoland Roads, German Bight, North Sea || Collection date: 39855 || Environment (biome): neritic epipelagic zo…	NA
ERR091524	MIMAS	NA	Substrate-controlled succession of distinct marine bacterioplankton populations induced by a spring phytoplankton bloom	NA	Investigation type: MIMS || Project name: MIMAS || ENA-KEYWORD: GSC, MIxS, MIMS || Sequencing method: Pyrosequencing || Enviornmental package: water || Geographic location (latitude): 54.1916666666667 || Geographic location (longitude): 7.9 || Geographic location (country:region,area): Helgoland Roads, German Bight, North Sea || Collection date: 39855 || Environment (biome): neritic epipelagic zo…	NA
ERR091525	MIMAS	NA	Substrate-controlled succession of distinct marine bacterioplankton populations induced by a spring phytoplankton bloom	NA	Investigation type: MIMS || Project name: MIMAS || ENA-KEYWORD: GSC, MIxS, MIMS || Sequencing method: Pyrosequencing || Enviornmental package: water || Geographic location (latitude): 54.1916666666667 || Geographic location (longitude): 7.9 || Geographic location (country:region,area): Helgoland Roads, German Bight, North Sea || Collection date: 39855 || Environment (biome): neritic epipelagic zo…	NA
ERR091526	MIMAS	NA	Substrate-controlled succession of distinct marine bacterioplankton populations induced by a spring phytoplankton bloom	NA	Investigation type: MIMS || Project name: MIMAS || ENA-KEYWORD: GSC, MIxS, MIMS || Sequencing method: Pyrosequencing || Enviornmental package: water || Geographic location (latitude): 54.1916666666667 || Geographic location (longitude): 7.9 || Geographic location (country:region,area): Helgoland Roads, German Bight, North Sea || Collection date: 39855 || Environment (biome): neritic epipelagic zo…	NA
ERR091527	MIMAS	NA	Substrate-controlled succession of distinct marine bacterioplankton populations induced by a spring phytoplankton bloom	NA	Investigation type: MIMS || Project name: MIMAS || ENA-KEYWORD: GSC, MIxS, MIMS || Sequencing method: Pyrosequencing || Enviornmental package: water || Geographic location (latitude): 54.1916666666667 || Geographic location (longitude): 7.9 || Geographic location (country:region,area): Helgoland Roads, German Bight, North Sea || Collection date: 39855 || Environment (biome): neritic epipelagic zo…	NA
ERR091528	MIMAS	NA	Substrate-controlled succession of distinct marine bacterioplankton populations induced by a spring phytoplankton bloom	NA	Investigation type: MIMS || Project name: MIMAS || ENA-KEYWORD: GSC, MIxS, MIMS || Sequencing method: Pyrosequencing || Enviornmental package: water || Geographic location (latitude): 54.1916666666667 || Geographic location (longitude): 7.9 || Geographic location (country:region,area): Helgoland Roads, German Bight, North Sea || Collection date: 39903 || Environment (biome): neritic epipelagic zo…	NA
ERR091529	MIMAS	NA	Substrate-controlled succession of distinct marine bacterioplankton populations induced by a spring phytoplankton bloom	NA	Investigation type: MIMS || Project name: MIMAS || ENA-KEYWORD: GSC, MIxS, MIMS || Sequencing method: Pyrosequencing || Enviornmental package: water || Geographic location (latitude): 54.1916666666667 || Geographic location (longitude): 7.9 || Geographic location (country:region,area): Helgoland Roads, German Bight, North Sea || Collection date: 39903 || Environment (biome): neritic epipelagic zo…	NA
ERR091530	MIMAS	NA	Substrate-controlled succession of distinct marine bacterioplankton populations induced by a spring phytoplankton bloom	NA	Investigation type: MIMS || Project name: MIMAS || ENA-KEYWORD: GSC, MIxS, MIMS || Sequencing method: Pyrosequencing || Enviornmental package: water || Geographic location (latitude): 54.1916666666667 || Geographic location (longitude): 7.9 || Geographic location (country:region,area): Helgoland Roads, German Bight, North Sea || Collection date: 39903 || Environment (biome): neritic epipelagic zo…	NA
ERR091531	MIMAS	NA	Substrate-controlled succession of distinct marine bacterioplankton populations induced by a spring phytoplankton bloom	NA	Investigation type: MIMS || Project name: MIMAS || ENA-KEYWORD: GSC, MIxS, MIMS || Sequencing method: Pyrosequencing || Enviornmental package: water || Geographic location (latitude): 54.1916666666667 || Geographic location (longitude): 7.9 || Geographic location (country:region,area): Helgoland Roads, German Bight, North Sea || Collection date: 39903 || Environment (biome): neritic epipelagic zo…	NA
ERR091532	MIMAS	NA	Substrate-controlled succession of distinct marine bacterioplankton populations induced by a spring phytoplankton bloom	NA	Investigation type: MIMS || Project name: MIMAS || ENA-KEYWORD: GSC, MIxS, MIMS || Sequencing method: Pyrosequencing || Enviornmental package: water || Geographic location (latitude): 54.1916666666667 || Geographic location (longitude): 7.9 || Geographic location (country:region,area): Helgoland Roads, German Bight, North Sea || Collection date: 39903 || Environment (biome): neritic epipelagic zo…	NA
ERR091533	MIMAS	NA	Substrate-controlled succession of distinct marine bacterioplankton populations induced by a spring phytoplankton bloom	NA	Investigation type: MIMS || Project name: MIMAS || ENA-KEYWORD: GSC, MIxS, MIMS || Sequencing method: Pyrosequencing || Enviornmental package: water || Geographic location (latitude): 54.1916666666667 || Geographic location (longitude): 7.9 || Geographic location (country:region,area): Helgoland Roads, German Bight, North Sea || Collection date: 39910 || Environment (biome): neritic epipelagic zo…	NA
ERR091534	MIMAS	NA	Substrate-controlled succession of distinct marine bacterioplankton populations induced by a spring phytoplankton bloom	NA	Investigation type: MIMS || Project name: MIMAS || ENA-KEYWORD: GSC, MIxS, MIMS || Sequencing method: Pyrosequencing || Enviornmental package: water || Geographic location (latitude): 54.1916666666667 || Geographic location (longitude): 7.9 || Geographic location (country:region,area): Helgoland Roads, German Bight, North Sea || Collection date: 39910 || Environment (biome): neritic epipelagic zo…	NA
ERR091535	MIMAS	NA	Substrate-controlled succession of distinct marine bacterioplankton populations induced by a spring phytoplankton bloom	NA	Investigation type: MIMS || Project name: MIMAS || ENA-KEYWORD: GSC, MIxS, MIMS || Sequencing method: Pyrosequencing || Enviornmental package: water || Geographic location (latitude): 54.1916666666667 || Geographic location (longitude): 7.9 || Geographic location (country:region,area): Helgoland Roads, German Bight, North Sea || Collection date: 39910 || Environment (biome): neritic epipelagic zo…	NA
ERR091536	MIMAS	NA	Substrate-controlled succession of distinct marine bacterioplankton populations induced by a spring phytoplankton bloom	NA	Investigation type: MIMS || Project name: MIMAS || ENA-KEYWORD: GSC, MIxS, MIMS || Sequencing method: Pyrosequencing || Enviornmental package: water || Geographic location (latitude): 54.1916666666667 || Geographic location (longitude): 7.9 || Geographic location (country:region,area): Helgoland Roads, German Bight, North Sea || Collection date: 39910 || Environment (biome): neritic epipelagic zo…	NA
ERR091537	MIMAS	NA	Substrate-controlled succession of distinct marine bacterioplankton populations induced by a spring phytoplankton bloom	NA	Investigation type: MIMS || Project name: MIMAS || ENA-KEYWORD: GSC, MIxS, MIMS || Sequencing method: Pyrosequencing || Enviornmental package: water || Geographic location (latitude): 54.1916666666667 || Geographic location (longitude): 7.9 || Geographic location (country:region,area): Helgoland Roads, German Bight, North Sea || Collection date: 39917 || Environment (biome): neritic epipelagic zo…	NA
ERR091538	MIMAS	NA	Substrate-controlled succession of distinct marine bacterioplankton populations induced by a spring phytoplankton bloom	NA	Investigation type: MIMS || Project name: MIMAS || ENA-KEYWORD: GSC, MIxS, MIMS || Sequencing method: Pyrosequencing || Enviornmental package: water || Geographic location (latitude): 54.1916666666667 || Geographic location (longitude): 7.9 || Geographic location (country:region,area): Helgoland Roads, German Bight, North Sea || Collection date: 39917 || Environment (biome): neritic epipelagic zo…	NA
ERR091539	MIMAS	NA	Substrate-controlled succession of distinct marine bacterioplankton populations induced by a spring phytoplankton bloom	NA	Investigation type: MIMS || Project name: MIMAS || ENA-KEYWORD: GSC, MIxS, MIMS || Sequencing method: Pyrosequencing || Enviornmental package: water || Geographic location (latitude): 54.1916666666667 || Geographic location (longitude): 7.9 || Geographic location (country:region,area): Helgoland Roads, German Bight, North Sea || Collection date: 39917 || Environment (biome): neritic epipelagic zo…	NA
ERR091540	MIMAS	NA	Substrate-controlled succession of distinct marine bacterioplankton populations induced by a spring phytoplankton bloom	NA	Investigation type: MIMS || Project name: MIMAS || ENA-KEYWORD: GSC, MIxS, MIMS || Sequencing method: Pyrosequencing || Enviornmental package: water || Geographic location (latitude): 54.1916666666667 || Geographic location (longitude): 7.9 || Geographic location (country:region,area): Helgoland Roads, German Bight, North Sea || Collection date: 39917 || Environment (biome): neritic epipelagic zo…	NA
ERR091541	MIMAS	NA	Substrate-controlled succession of distinct marine bacterioplankton populations induced by a spring phytoplankton bloom	NA	Investigation type: MIMS || Project name: MIMAS || ENA-KEYWORD: GSC, MIxS, MIMS || Sequencing method: Pyrosequencing || Enviornmental package: water || Geographic location (latitude): 54.1916666666667 || Geographic location (longitude): 7.9 || Geographic location (country:region,area): Helgoland Roads, German Bight, North Sea || Collection date: 39917 || Environment (biome): neritic epipelagic zo…	NA
ERR091542	MIMAS	NA	Substrate-controlled succession of distinct marine bacterioplankton populations induced by a spring phytoplankton bloom	NA	Investigation type: MIMS || Project name: MIMAS || ENA-KEYWORD: GSC, MIxS, MIMS || Sequencing method: Pyrosequencing || Enviornmental package: water || Geographic location (latitude): 54.1916666666667 || Geographic location (longitude): 7.9 || Geographic location (country:region,area): Helgoland Roads, German Bight, North Sea || Collection date: 39917 || Environment (biome): neritic epipelagic zo…	NA
ERR091543	MIMAS	NA	Substrate-controlled succession of distinct marine bacterioplankton populations induced by a spring phytoplankton bloom	NA	Investigation type: MIMS || Project name: MIMAS || ENA-KEYWORD: GSC, MIxS, MIMS || Sequencing method: Pyrosequencing || Enviornmental package: water || Geographic location (latitude): 54.1916666666667 || Geographic location (longitude): 7.9 || Geographic location (country:region,area): Helgoland Roads, German Bight, North Sea || Collection date: 39917 || Environment (biome): neritic epipelagic zo…	NA
ERR091544	MIMAS	NA	Substrate-controlled succession of distinct marine bacterioplankton populations induced by a spring phytoplankton bloom	NA	Investigation type: MIMS || Project name: MIMAS || ENA-KEYWORD: GSC, MIxS, MIMS || Sequencing method: Pyrosequencing || Enviornmental package: water || Geographic location (latitude): 54.1916666666667 || Geographic location (longitude): 7.9 || Geographic location (country:region,area): Helgoland Roads, German Bight, North Sea || Collection date: 39917 || Environment (biome): neritic epipelagic zo…	NA
ERR091545	MIMAS	NA	Substrate-controlled succession of distinct marine bacterioplankton populations induced by a spring phytoplankton bloom	NA	Investigation type: MIMS || Project name: MIMAS || ENA-KEYWORD: GSC, MIxS, MIMS || Sequencing method: Pyrosequencing || Enviornmental package: water || Geographic location (latitude): 54.1916666666667 || Geographic location (longitude): 7.9 || Geographic location (country:region,area): Helgoland Roads, German Bight, North Sea || Collection date: 39917 || Environment (biome): neritic epipelagic zo…	NA
ERR091546	MIMAS	NA	Substrate-controlled succession of distinct marine bacterioplankton populations induced by a spring phytoplankton bloom	NA	Investigation type: MIMS || Project name: MIMAS || ENA-KEYWORD: GSC, MIxS, MIMS || Sequencing method: Pyrosequencing || Enviornmental package: water || Geographic location (latitude): 54.1916666666667 || Geographic location (longitude): 7.9 || Geographic location (country:region,area): Helgoland Roads, German Bight, North Sea || Collection date: 39917 || Environment (biome): neritic epipelagic zo…	NA
ERR091547	MIMAS	NA	Substrate-controlled succession of distinct marine bacterioplankton populations induced by a spring phytoplankton bloom	NA	Investigation type: MIMS || Project name: MIMAS || ENA-KEYWORD: GSC, MIxS, MIMS || Sequencing method: Pyrosequencing || Enviornmental package: water || Geographic location (latitude): 54.1916666666667 || Geographic location (longitude): 7.9 || Geographic location (country:region,area): Helgoland Roads, German Bight, North Sea || Collection date: 39917 || Environment (biome): neritic epipelagic zo…	NA
ERR091548	MIMAS	NA	Substrate-controlled succession of distinct marine bacterioplankton populations induced by a spring phytoplankton bloom	NA	Investigation type: MIMS || Project name: MIMAS || ENA-KEYWORD: GSC, MIxS, MIMS || Sequencing method: Pyrosequencing || Enviornmental package: water || Geographic location (latitude): 54.1916666666667 || Geographic location (longitude): 7.9 || Geographic location (country:region,area): Helgoland Roads, German Bight, North Sea || Collection date: 39917 || Environment (biome): neritic epipelagic zo…	NA
ERR091553	MIMAS	NA	Substrate-controlled succession of distinct marine bacterioplankton populations induced by a spring phytoplankton bloom	NA	Investigation type: MIMS || Project name: MIMAS || ENA-KEYWORD: GSC, MIxS, MIMS || Sequencing method: Pyrosequencing || Enviornmental package: water || Geographic location (latitude): 54.1916666666667 || Geographic location (longitude): 7.9 || Geographic location (country:region,area): Helgoland Roads, German Bight, North Sea || Collection date: 39980 || Environment (biome): neritic epipelagic zo…	NA
ERR091554	MIMAS	NA	Substrate-controlled succession of distinct marine bacterioplankton populations induced by a spring phytoplankton bloom	NA	Investigation type: MIMS || Project name: MIMAS || ENA-KEYWORD: GSC, MIxS, MIMS || Sequencing method: Pyrosequencing || Enviornmental package: water || Geographic location (latitude): 54.1916666666667 || Geographic location (longitude): 7.9 || Geographic location (country:region,area): Helgoland Roads, German Bight, North Sea || Collection date: 39980 || Environment (biome): neritic epipelagic zo…	NA
ERR091555	MIMAS	NA	Substrate-controlled succession of distinct marine bacterioplankton populations induced by a spring phytoplankton bloom	NA	Investigation type: MIMS || Project name: MIMAS || ENA-KEYWORD: GSC, MIxS, MIMS || Sequencing method: Pyrosequencing || Enviornmental package: water || Geographic location (latitude): 54.1916666666667 || Geographic location (longitude): 7.9 || Geographic location (country:region,area): Helgoland Roads, German Bight, North Sea || Collection date: 40057 || Environment (biome): neritic epipelagic zo…	NA
ERR091556	MIMAS	NA	Substrate-controlled succession of distinct marine bacterioplankton populations induced by a spring phytoplankton bloom	NA	Investigation type: MIMS || Project name: MIMAS || ENA-KEYWORD: GSC, MIxS, MIMS || Sequencing method: Pyrosequencing || Enviornmental package: water || Geographic location (latitude): 54.1916666666667 || Geographic location (longitude): 7.9 || Geographic location (country:region,area): Helgoland Roads, German Bight, North Sea || Collection date: 40057 || Environment (biome): neritic epipelagic zo…	NA
ERR091557	MIMAS	NA	Substrate-controlled succession of distinct marine bacterioplankton populations induced by a spring phytoplankton bloom	NA	Investigation type: MIMS || Project name: MIMAS || ENA-KEYWORD: GSC, MIxS, MIMS || Sequencing method: Pyrosequencing || Enviornmental package: water || Geographic location (latitude): 54.1916666666667 || Geographic location (longitude): 7.9 || Geographic location (country:region,area): Helgoland Roads, German Bight, North Sea || Collection date: 40057 || Environment (biome): neritic epipelagic zo…	NA
ERR091558	MIMAS	NA	Substrate-controlled succession of distinct marine bacterioplankton populations induced by a spring phytoplankton bloom	NA	Investigation type: MIMS || Project name: MIMAS || ENA-KEYWORD: GSC, MIxS, MIMS || Sequencing method: Pyrosequencing || Enviornmental package: water || Geographic location (latitude): 54.1916666666667 || Geographic location (longitude): 7.9 || Geographic location (country:region,area): Helgoland Roads, German Bight, North Sea || Collection date: 40057 || Environment (biome): neritic epipelagic zo…	NA
ERR1013112	NA	NA	IBSC Barley BAC pools HiSeq	NA	isolate: Barley BAC Pool MP10	NA
ERR1013113	NA	NA	IBSC Barley BAC pools HiSeq	NA	isolate: Barley BAC Pool MP15	NA
ERR1013114	NA	NA	IBSC Barley BAC pools HiSeq	NA	isolate: Barley BAC Pool MP16	NA
ERR1013115	NA	NA	IBSC Barley BAC pools HiSeq	NA	isolate: Barley BAC Pool MP17	NA
ERR1013116	NA	NA	IBSC Barley BAC pools HiSeq	NA	isolate: Barley BAC Pool MP18	NA
ERR1013117	NA	NA	IBSC Barley BAC pools HiSeq	NA	isolate: Barley BAC Pool MP19	NA
ERR1013118	NA	NA	IBSC Barley BAC pools HiSeq	NA	isolate: Barley BAC Pool MP20	NA
ERR1013119	NA	NA	IBSC Barley BAC pools HiSeq	NA	isolate: Barley BAC Pool MP20	NA
ERR1013120	NA	NA	IBSC Barley BAC pools HiSeq	NA	isolate: Barley BAC Pool MP21	NA
ERR1013121	NA	NA	IBSC Barley BAC pools HiSeq	NA	isolate: Barley BAC Pool MP22	NA
ERR1013122	NA	NA	IBSC Barley BAC pools HiSeq	NA	isolate: Barley BAC Pool MP23	NA
ERR1013705	NA	NA	IBSC Barley BAC pools HiSeq	NA	isolate: Barley BAC Pool MP24	NA
ERR1013706	NA	NA	IBSC Barley BAC pools HiSeq	NA	isolate: Barley BAC Pool MP25	NA
ERR1013707	NA	NA	IBSC Barley BAC pools HiSeq	NA	isolate: Barley BAC Pool MP26	NA
ERR1013708	NA	NA	IBSC Barley BAC pools HiSeq	NA	isolate: Barley BAC Pool MP27	NA
ERR1013709	NA	NA	IBSC Barley BAC pools HiSeq	NA	isolate: Barley BAC Pool MP28	NA
ERR1013710	NA	NA	IBSC Barley BAC pools HiSeq	NA	isolate: Barley BAC Pool MP29	NA
ERR1013711	NA	NA	IBSC Barley BAC pools HiSeq	NA	isolate: Barley BAC Pool MP30	NA
ERR1013712	NA	NA	IBSC Barley BAC pools HiSeq	NA	isolate: Barley BAC Pool MP31	NA
ERR1013713	NA	NA	IBSC Barley BAC pools HiSeq	NA	isolate: Barley BAC Pool MP32	NA
ERR1013714	NA	NA	IBSC Barley BAC pools HiSeq	NA	isolate: Barley BAC Pool MP33	NA
ERR1013715	NA	NA	IBSC Barley BAC pools HiSeq	NA	isolate: Barley BAC Pool MP34	NA
ERR1013716	NA	NA	IBSC Barley BAC pools HiSeq	NA	isolate: Barley BAC Pool MP35	NA
ERR1013717	NA	NA	IBSC Barley BAC pools HiSeq	NA	isolate: Barley BAC Pool MP36	NA
ERR1013718	NA	NA	IBSC Barley BAC pools HiSeq	NA	isolate: Barley BAC Pool MP37	NA
ERR1013719	NA	NA	IBSC Barley BAC pools HiSeq	NA	isolate: Barley BAC Pool MP38	NA
ERR1013720	NA	NA	IBSC Barley BAC pools HiSeq	NA	isolate: Barley BAC Pool MP39	NA
ERR1013721	NA	NA	IBSC Barley BAC pools HiSeq	NA	isolate: Barley BAC Pool MP40	NA
ERR1013722	NA	NA	IBSC Barley BAC pools HiSeq	NA	isolate: Barley BAC Pool MP41	NA
ERR1014665	NA	NA	IBSC Barley BAC pools HiSeq	NA	isolate: Barley BAC Pool MP42	NA
ERR1014668	NA	NA	IBSC Barley BAC pools HiSeq	NA	isolate: Barley BAC Pool MP45	NA
ERR1014669	NA	NA	IBSC Barley BAC pools HiSeq	NA	isolate: Barley BAC Pool MP46	NA
ERR1014670	NA	NA	IBSC Barley BAC pools HiSeq	NA	isolate: Barley BAC Pool MP47	NA
ERR1014671	NA	NA	IBSC Barley BAC pools HiSeq	NA	isolate: Barley BAC Pool MP48	NA
ERR1014672	NA	NA	IBSC Barley BAC pools HiSeq	NA	isolate: Barley BAC Pool MP49	NA
ERR1014673	NA	NA	IBSC Barley BAC pools HiSeq	NA	isolate: Barley BAC Pool MP50	NA
ERR1014674	NA	NA	IBSC Barley BAC pools HiSeq	NA	isolate: Barley BAC Pool MP51	NA
ERR1014675	NA	NA	IBSC Barley BAC pools HiSeq	NA	isolate: Barley BAC Pool MP52	NA
ERR1014676	NA	NA	IBSC Barley BAC pools HiSeq	NA	isolate: Barley BAC Pool MP53	NA
ERR1014677	NA	NA	IBSC Barley BAC pools HiSeq	NA	isolate: Barley BAC Pool MP54	NA
ERR1014678	NA	NA	IBSC Barley BAC pools HiSeq	NA	isolate: Barley BAC Pool MP55	NA
ERR1014679	NA	NA	IBSC Barley BAC pools HiSeq	NA	isolate: Barley BAC Pool MP56	NA
ERR1014680	NA	NA	IBSC Barley BAC pools HiSeq	NA	isolate: Barley BAC Pool MP57	NA
ERR1014681	NA	NA	IBSC Barley BAC pools HiSeq	NA	isolate: Barley BAC Pool MP58	NA
ERR1014682	NA	NA	IBSC Barley BAC pools HiSeq	NA	isolate: Barley BAC Pool MP59	NA
ERR1014683	NA	NA	IBSC Barley BAC pools HiSeq	NA	isolate: Barley BAC Pool MP60	NA
ERR1015563	Pilot_project_to_evaluate_bowel_preparation_and_sampling_procedure_for_microbiome_studies	NA	Pilot_project_to_evaluate_bowel_preparation_and_sampling_procedure_for_microbiome_studies	NA	Strain: || Sample Description: Sigmoid Brush || ArrayExpress-Phenotype: Normal || ArrayExpress-Sex: unknown || ArrayExpress-Species: Homo sapiens	NA
ERR1015564	Pilot_project_to_evaluate_bowel_preparation_and_sampling_procedure_for_microbiome_studies	NA	Pilot_project_to_evaluate_bowel_preparation_and_sampling_procedure_for_microbiome_studies	NA	Strain: || Sample Description: Sigmoid Lavage || ArrayExpress-Phenotype: Normal || ArrayExpress-Sex: unknown || ArrayExpress-Species: Homo sapiens	NA
ERR1015566	Pilot_project_to_evaluate_bowel_preparation_and_sampling_procedure_for_microbiome_studies	NA	Pilot_project_to_evaluate_bowel_preparation_and_sampling_procedure_for_microbiome_studies	NA	Strain: || Sample Description: Rectum Lavage || ArrayExpress-Phenotype: Normal || ArrayExpress-Sex: unknown || ArrayExpress-Species: Homo sapiens	NA
ERR1015569	Pilot_project_to_evaluate_bowel_preparation_and_sampling_procedure_for_microbiome_studies	NA	Pilot_project_to_evaluate_bowel_preparation_and_sampling_procedure_for_microbiome_studies	NA	Strain: || Sample Description: Sigmoid Brush || ArrayExpress-Phenotype: Normal || ArrayExpress-Sex: unknown || ArrayExpress-Species: Homo sapiens	NA
ERR1015570	Pilot_project_to_evaluate_bowel_preparation_and_sampling_procedure_for_microbiome_studies	NA	Pilot_project_to_evaluate_bowel_preparation_and_sampling_procedure_for_microbiome_studies	NA	Strain: || Sample Description: Sigmoid Lavage || ArrayExpress-Phenotype: Normal || ArrayExpress-Sex: unknown || ArrayExpress-Species: Homo sapiens	NA
ERR1015573	Pilot_project_to_evaluate_bowel_preparation_and_sampling_procedure_for_microbiome_studies	NA	Pilot_project_to_evaluate_bowel_preparation_and_sampling_procedure_for_microbiome_studies	NA	Strain: || Sample Description: Rectum Lavage || ArrayExpress-Phenotype: Normal || ArrayExpress-Sex: unknown || ArrayExpress-Species: Homo sapiens	NA
ERR1017187	Oklahoma and Alaska 1-Year Warming Experiment	NA	We employed shotgun metagenome and 16S rDNA gene amplicon sequencing of topsoil samples to robustly compare the taxonomic and functional gene content variability of microbial soil communities between two key soil ecosystems for climate change, a remote Al	NA	investigation type: metagenome || project name: Soil warming project || sequencing method: Illumina HiSeq || collection date: 2010-05 || storage conditions (fresh/frozen/other): -80Â°C || mean annual and seasonal temperature: 0: ÂºC || mean annual and seasonal precipitation: 378: mm || environmental package: soil || geographic location (latitude): 63.88306: DD || geographic location (longitude): …	NA
ERR1018152	NA	NA	IBSC Barley BAC pools HiSeq	NA	isolate: Barley BAC Pool MP61	NA
ERR1018153	NA	NA	IBSC Barley BAC pools HiSeq	NA	isolate: Barley BAC Pool MP62	NA
ERR1018154	NA	NA	IBSC Barley BAC pools HiSeq	NA	isolate: Barley BAC Pool MP63	NA
ERR1018155	NA	NA	IBSC Barley BAC pools HiSeq	NA	isolate: Barley BAC Pool MP64	NA
ERR1018156	NA	NA	IBSC Barley BAC pools HiSeq	NA	isolate: Barley BAC Pool MP65	NA
ERR1018157	NA	NA	IBSC Barley BAC pools HiSeq	NA	isolate: Barley BAC Pool MP66	NA
ERR1018158	NA	NA	IBSC Barley BAC pools HiSeq	NA	isolate: Barley BAC Pool MP67	NA
ERR1018159	NA	NA	IBSC Barley BAC pools HiSeq	NA	isolate: Barley BAC Pool MP68	NA
ERR1018160	NA	NA	IBSC Barley BAC pools HiSeq	NA	isolate: Barley BAC Pool MP69	NA
ERR1018161	NA	NA	IBSC Barley BAC pools HiSeq	NA	isolate: Barley BAC Pool MP70	NA
ERR1018162	NA	NA	IBSC Barley BAC pools HiSeq	NA	isolate: Barley BAC Pool MP71	NA
ERR1018163	NA	NA	IBSC Barley BAC pools HiSeq	NA	isolate: Barley BAC Pool MP72	NA
ERR1018164	NA	NA	IBSC Barley BAC pools HiSeq	NA	isolate: Barley BAC Pool MP73	NA
ERR1018165	NA	NA	IBSC Barley BAC pools HiSeq	NA	isolate: Barley BAC Pool MP74	NA
ERR1018166	NA	NA	IBSC Barley BAC pools HiSeq	NA	isolate: Barley BAC Pool MP75	NA
ERR1018168	NA	NA	IBSC Barley BAC pools HiSeq	NA	isolate: Barley BAC Pool MP77	NA
ERR1018172	NA	NA	IBSC Barley BAC pools HiSeq	NA	isolate: Barley BAC Pool MP81	NA
ERR1018173	NA	NA	IBSC Barley BAC pools HiSeq	NA	isolate: Barley BAC Pool MP82	NA
ERR1018174	NA	NA	IBSC Barley BAC pools HiSeq	NA	isolate: Barley BAC Pool MP83	NA
ERR1018175	NA	NA	IBSC Barley BAC pools HiSeq	NA	isolate: Barley BAC Pool MP84	NA
ERR1018178	NA	NA	IBSC Barley BAC pools HiSeq	NA	isolate: Barley BAC Pool MP87	NA
ERR1018179	microbiome study	NA	different diet treatments	NA	investigation type: metagenome || project name: study || sequencing method: miseq || collection date: 2015-06-01 || host-associated environmental package: host-associated || geographic location (latitude): 25.22: DD || geographic location (longitude): 25.36: DD || geographic location (country and/or sea): Spain || environment (biome): gut || environment (feature): gut || environment (material): f…	NA
ERR1018185	Metagenomic analysis of fecal microbiome as a tool towards targeted non-invasive biomarkers for colorectal cancer	NA	Metagenomic analysis of fecal microbiome as a tool towards targeted non-invasive biomarkers for colorectal cancer	NA	environmental package: human-gut || geographic location (latitude): 55.676097: DD || geographic location (longitude): 12.568337: DD || geographic location (country and/or sea): China || environment (biome): human gut || environment (feature): human-associated habitat || environment (material): faeces || investigation type: metagenome || project name: MetaHIT-IGC || sequencing method: Illumina || …	NA
ERR1018186	Metagenomic analysis of fecal microbiome as a tool towards targeted non-invasive biomarkers for colorectal cancer	NA	Metagenomic analysis of fecal microbiome as a tool towards targeted non-invasive biomarkers for colorectal cancer	NA	environmental package: human-gut || geographic location (latitude): 55.676097: DD || geographic location (longitude): 12.568337: DD || geographic location (country and/or sea): China || environment (biome): human gut || environment (feature): human-associated habitat || environment (material): faeces || investigation type: metagenome || project name: MetaHIT-IGC || sequencing method: Illumina || …	NA
ERR1018187	Metagenomic analysis of fecal microbiome as a tool towards targeted non-invasive biomarkers for colorectal cancer	NA	Metagenomic analysis of fecal microbiome as a tool towards targeted non-invasive biomarkers for colorectal cancer	NA	environmental package: human-gut || geographic location (latitude): 55.676097: DD || geographic location (longitude): 12.568337: DD || geographic location (country and/or sea): China || environment (biome): human gut || environment (feature): human-associated habitat || environment (material): faeces || investigation type: metagenome || project name: MetaHIT-IGC || sequencing method: Illumina || …	NA
ERR1018188	Metagenomic analysis of fecal microbiome as a tool towards targeted non-invasive biomarkers for colorectal cancer	NA	Metagenomic analysis of fecal microbiome as a tool towards targeted non-invasive biomarkers for colorectal cancer	NA	environmental package: human-gut || geographic location (latitude): 55.676097: DD || geographic location (longitude): 12.568337: DD || geographic location (country and/or sea): China || environment (biome): human gut || environment (feature): human-associated habitat || environment (material): faeces || investigation type: metagenome || project name: MetaHIT-IGC || sequencing method: Illumina || …	NA
ERR1018189	Metagenomic analysis of fecal microbiome as a tool towards targeted non-invasive biomarkers for colorectal cancer	NA	Metagenomic analysis of fecal microbiome as a tool towards targeted non-invasive biomarkers for colorectal cancer	NA	environmental package: human-gut || geographic location (latitude): 55.676097: DD || geographic location (longitude): 12.568337: DD || geographic location (country and/or sea): China || environment (biome): human gut || environment (feature): human-associated habitat || environment (material): faeces || investigation type: metagenome || project name: MetaHIT-IGC || sequencing method: Illumina || …	NA
ERR1018190	Metagenomic analysis of fecal microbiome as a tool towards targeted non-invasive biomarkers for colorectal cancer	NA	Metagenomic analysis of fecal microbiome as a tool towards targeted non-invasive biomarkers for colorectal cancer	NA	environmental package: human-gut || geographic location (latitude): 55.676097: DD || geographic location (longitude): 12.568337: DD || geographic location (country and/or sea): China || environment (biome): human gut || environment (feature): human-associated habitat || environment (material): faeces || investigation type: metagenome || project name: MetaHIT-IGC || sequencing method: Illumina || …	NA
ERR1018191	Metagenomic analysis of fecal microbiome as a tool towards targeted non-invasive biomarkers for colorectal cancer	NA	Metagenomic analysis of fecal microbiome as a tool towards targeted non-invasive biomarkers for colorectal cancer	NA	environmental package: human-gut || geographic location (latitude): 55.676097: DD || geographic location (longitude): 12.568337: DD || geographic location (country and/or sea): China || environment (biome): human gut || environment (feature): human-associated habitat || environment (material): faeces || investigation type: metagenome || project name: MetaHIT-IGC || sequencing method: Illumina || …	NA
ERR1018192	Metagenomic analysis of fecal microbiome as a tool towards targeted non-invasive biomarkers for colorectal cancer	NA	Metagenomic analysis of fecal microbiome as a tool towards targeted non-invasive biomarkers for colorectal cancer	NA	environmental package: human-gut || geographic location (latitude): 55.676097: DD || geographic location (longitude): 12.568337: DD || geographic location (country and/or sea): China || environment (biome): human gut || environment (feature): human-associated habitat || environment (material): faeces || investigation type: metagenome || project name: MetaHIT-IGC || sequencing method: Illumina || …	NA
ERR1018193	Metagenomic analysis of fecal microbiome as a tool towards targeted non-invasive biomarkers for colorectal cancer	NA	Metagenomic analysis of fecal microbiome as a tool towards targeted non-invasive biomarkers for colorectal cancer	NA	environmental package: human-gut || geographic location (latitude): 55.676097: DD || geographic location (longitude): 12.568337: DD || geographic location (country and/or sea): China || environment (biome): human gut || environment (feature): human-associated habitat || environment (material): faeces || investigation type: metagenome || project name: MetaHIT-IGC || sequencing method: Illumina || …	NA
ERR1018194	Metagenomic analysis of fecal microbiome as a tool towards targeted non-invasive biomarkers for colorectal cancer	NA	Metagenomic analysis of fecal microbiome as a tool towards targeted non-invasive biomarkers for colorectal cancer	NA	environmental package: human-gut || geographic location (latitude): 55.676097: DD || geographic location (longitude): 12.568337: DD || geographic location (country and/or sea): China || environment (biome): human gut || environment (feature): human-associated habitat || environment (material): faeces || investigation type: metagenome || project name: MetaHIT-IGC || sequencing method: Illumina || …	NA
ERR1018195	Metagenomic analysis of fecal microbiome as a tool towards targeted non-invasive biomarkers for colorectal cancer	NA	Metagenomic analysis of fecal microbiome as a tool towards targeted non-invasive biomarkers for colorectal cancer	NA	environmental package: human-gut || geographic location (latitude): 55.676097: DD || geographic location (longitude): 12.568337: DD || geographic location (country and/or sea): China || environment (biome): human gut || environment (feature): human-associated habitat || environment (material): faeces || investigation type: metagenome || project name: MetaHIT-IGC || sequencing method: Illumina || …	NA
ERR1018196	Metagenomic analysis of fecal microbiome as a tool towards targeted non-invasive biomarkers for colorectal cancer	NA	Metagenomic analysis of fecal microbiome as a tool towards targeted non-invasive biomarkers for colorectal cancer	NA	environmental package: human-gut || geographic location (latitude): 55.676097: DD || geographic location (longitude): 12.568337: DD || geographic location (country and/or sea): China || environment (biome): human gut || environment (feature): human-associated habitat || environment (material): faeces || investigation type: metagenome || project name: MetaHIT-IGC || sequencing method: Illumina || …	NA
ERR1018197	Metagenomic analysis of fecal microbiome as a tool towards targeted non-invasive biomarkers for colorectal cancer	NA	Metagenomic analysis of fecal microbiome as a tool towards targeted non-invasive biomarkers for colorectal cancer	NA	environmental package: human-gut || geographic location (latitude): 55.676097: DD || geographic location (longitude): 12.568337: DD || geographic location (country and/or sea): China || environment (biome): human gut || environment (feature): human-associated habitat || environment (material): faeces || investigation type: metagenome || project name: MetaHIT-IGC || sequencing method: Illumina || …	NA
ERR1018198	Metagenomic analysis of fecal microbiome as a tool towards targeted non-invasive biomarkers for colorectal cancer	NA	Metagenomic analysis of fecal microbiome as a tool towards targeted non-invasive biomarkers for colorectal cancer	NA	environmental package: human-gut || geographic location (latitude): 55.676097: DD || geographic location (longitude): 12.568337: DD || geographic location (country and/or sea): China || environment (biome): human gut || environment (feature): human-associated habitat || environment (material): faeces || investigation type: metagenome || project name: MetaHIT-IGC || sequencing method: Illumina || …	NA
ERR1018199	Metagenomic analysis of fecal microbiome as a tool towards targeted non-invasive biomarkers for colorectal cancer	NA	Metagenomic analysis of fecal microbiome as a tool towards targeted non-invasive biomarkers for colorectal cancer	NA	environmental package: human-gut || geographic location (latitude): 55.676097: DD || geographic location (longitude): 12.568337: DD || geographic location (country and/or sea): China || environment (biome): human gut || environment (feature): human-associated habitat || environment (material): faeces || investigation type: metagenome || project name: MetaHIT-IGC || sequencing method: Illumina || …	NA
ERR1018200	Metagenomic analysis of fecal microbiome as a tool towards targeted non-invasive biomarkers for colorectal cancer	NA	Metagenomic analysis of fecal microbiome as a tool towards targeted non-invasive biomarkers for colorectal cancer	NA	environmental package: human-gut || geographic location (latitude): 55.676097: DD || geographic location (longitude): 12.568337: DD || geographic location (country and/or sea): China || environment (biome): human gut || environment (feature): human-associated habitat || environment (material): faeces || investigation type: metagenome || project name: MetaHIT-IGC || sequencing method: Illumina || …	NA
ERR1018201	Metagenomic analysis of fecal microbiome as a tool towards targeted non-invasive biomarkers for colorectal cancer	NA	Metagenomic analysis of fecal microbiome as a tool towards targeted non-invasive biomarkers for colorectal cancer	NA	environmental package: human-gut || geographic location (latitude): 55.676097: DD || geographic location (longitude): 12.568337: DD || geographic location (country and/or sea): China || environment (biome): human gut || environment (feature): human-associated habitat || environment (material): faeces || investigation type: metagenome || project name: MetaHIT-IGC || sequencing method: Illumina || …	NA
ERR1018202	Metagenomic analysis of fecal microbiome as a tool towards targeted non-invasive biomarkers for colorectal cancer	NA	Metagenomic analysis of fecal microbiome as a tool towards targeted non-invasive biomarkers for colorectal cancer	NA	environmental package: human-gut || geographic location (latitude): 55.676097: DD || geographic location (longitude): 12.568337: DD || geographic location (country and/or sea): China || environment (biome): human gut || environment (feature): human-associated habitat || environment (material): faeces || investigation type: metagenome || project name: MetaHIT-IGC || sequencing method: Illumina || …	NA
ERR1018203	Metagenomic analysis of fecal microbiome as a tool towards targeted non-invasive biomarkers for colorectal cancer	NA	Metagenomic analysis of fecal microbiome as a tool towards targeted non-invasive biomarkers for colorectal cancer	NA	environmental package: human-gut || geographic location (latitude): 55.676097: DD || geographic location (longitude): 12.568337: DD || geographic location (country and/or sea): China || environment (biome): human gut || environment (feature): human-associated habitat || environment (material): faeces || investigation type: metagenome || project name: MetaHIT-IGC || sequencing method: Illumina || …	NA
ERR1018204	Metagenomic analysis of fecal microbiome as a tool towards targeted non-invasive biomarkers for colorectal cancer	NA	Metagenomic analysis of fecal microbiome as a tool towards targeted non-invasive biomarkers for colorectal cancer	NA	environmental package: human-gut || geographic location (latitude): 55.676097: DD || geographic location (longitude): 12.568337: DD || geographic location (country and/or sea): China || environment (biome): human gut || environment (feature): human-associated habitat || environment (material): faeces || investigation type: metagenome || project name: MetaHIT-IGC || sequencing method: Illumina || …	NA
ERR1018205	Metagenomic analysis of fecal microbiome as a tool towards targeted non-invasive biomarkers for colorectal cancer	NA	Metagenomic analysis of fecal microbiome as a tool towards targeted non-invasive biomarkers for colorectal cancer	NA	environmental package: human-gut || geographic location (latitude): 55.676097: DD || geographic location (longitude): 12.568337: DD || geographic location (country and/or sea): China || environment (biome): human gut || environment (feature): human-associated habitat || environment (material): faeces || investigation type: metagenome || project name: MetaHIT-IGC || sequencing method: Illumina || …	NA
ERR1018206	Metagenomic analysis of fecal microbiome as a tool towards targeted non-invasive biomarkers for colorectal cancer	NA	Metagenomic analysis of fecal microbiome as a tool towards targeted non-invasive biomarkers for colorectal cancer	NA	environmental package: human-gut || geographic location (latitude): 55.676097: DD || geographic location (longitude): 12.568337: DD || geographic location (country and/or sea): China || environment (biome): human gut || environment (feature): human-associated habitat || environment (material): faeces || investigation type: metagenome || project name: MetaHIT-IGC || sequencing method: Illumina || …	NA
ERR1018207	Metagenomic analysis of fecal microbiome as a tool towards targeted non-invasive biomarkers for colorectal cancer	NA	Metagenomic analysis of fecal microbiome as a tool towards targeted non-invasive biomarkers for colorectal cancer	NA	environmental package: human-gut || geographic location (latitude): 55.676097: DD || geographic location (longitude): 12.568337: DD || geographic location (country and/or sea): China || environment (biome): human gut || environment (feature): human-associated habitat || environment (material): faeces || investigation type: metagenome || project name: MetaHIT-IGC || sequencing method: Illumina || …	NA
ERR1018208	Metagenomic analysis of fecal microbiome as a tool towards targeted non-invasive biomarkers for colorectal cancer	NA	Metagenomic analysis of fecal microbiome as a tool towards targeted non-invasive biomarkers for colorectal cancer	NA	environmental package: human-gut || geographic location (latitude): 55.676097: DD || geographic location (longitude): 12.568337: DD || geographic location (country and/or sea): China || environment (biome): human gut || environment (feature): human-associated habitat || environment (material): faeces || investigation type: metagenome || project name: MetaHIT-IGC || sequencing method: Illumina || …	NA
ERR1018209	Metagenomic analysis of fecal microbiome as a tool towards targeted non-invasive biomarkers for colorectal cancer	NA	Metagenomic analysis of fecal microbiome as a tool towards targeted non-invasive biomarkers for colorectal cancer	NA	environmental package: human-gut || geographic location (latitude): 55.676097: DD || geographic location (longitude): 12.568337: DD || geographic location (country and/or sea): China || environment (biome): human gut || environment (feature): human-associated habitat || environment (material): faeces || investigation type: metagenome || project name: MetaHIT-IGC || sequencing method: Illumina || …	NA
ERR1018210	Metagenomic analysis of fecal microbiome as a tool towards targeted non-invasive biomarkers for colorectal cancer	NA	Metagenomic analysis of fecal microbiome as a tool towards targeted non-invasive biomarkers for colorectal cancer	NA	environmental package: human-gut || geographic location (latitude): 55.676097: DD || geographic location (longitude): 12.568337: DD || geographic location (country and/or sea): China || environment (biome): human gut || environment (feature): human-associated habitat || environment (material): faeces || investigation type: metagenome || project name: MetaHIT-IGC || sequencing method: Illumina || …	NA
ERR1018211	Metagenomic analysis of fecal microbiome as a tool towards targeted non-invasive biomarkers for colorectal cancer	NA	Metagenomic analysis of fecal microbiome as a tool towards targeted non-invasive biomarkers for colorectal cancer	NA	environmental package: human-gut || geographic location (latitude): 55.676097: DD || geographic location (longitude): 12.568337: DD || geographic location (country and/or sea): China || environment (biome): human gut || environment (feature): human-associated habitat || environment (material): faeces || investigation type: metagenome || project name: MetaHIT-IGC || sequencing method: Illumina || …	NA
ERR1018212	Metagenomic analysis of fecal microbiome as a tool towards targeted non-invasive biomarkers for colorectal cancer	NA	Metagenomic analysis of fecal microbiome as a tool towards targeted non-invasive biomarkers for colorectal cancer	NA	environmental package: human-gut || geographic location (latitude): 55.676097: DD || geographic location (longitude): 12.568337: DD || geographic location (country and/or sea): China || environment (biome): human gut || environment (feature): human-associated habitat || environment (material): faeces || investigation type: metagenome || project name: MetaHIT-IGC || sequencing method: Illumina || …	NA
ERR1018213	Metagenomic analysis of fecal microbiome as a tool towards targeted non-invasive biomarkers for colorectal cancer	NA	Metagenomic analysis of fecal microbiome as a tool towards targeted non-invasive biomarkers for colorectal cancer	NA	environmental package: human-gut || geographic location (latitude): 55.676097: DD || geographic location (longitude): 12.568337: DD || geographic location (country and/or sea): China || environment (biome): human gut || environment (feature): human-associated habitat || environment (material): faeces || investigation type: metagenome || project name: MetaHIT-IGC || sequencing method: Illumina || …	NA
ERR1018214	Metagenomic analysis of fecal microbiome as a tool towards targeted non-invasive biomarkers for colorectal cancer	NA	Metagenomic analysis of fecal microbiome as a tool towards targeted non-invasive biomarkers for colorectal cancer	NA	environmental package: human-gut || geographic location (latitude): 55.676097: DD || geographic location (longitude): 12.568337: DD || geographic location (country and/or sea): China || environment (biome): human gut || environment (feature): human-associated habitat || environment (material): faeces || investigation type: metagenome || project name: MetaHIT-IGC || sequencing method: Illumina || …	NA
ERR1018215	Metagenomic analysis of fecal microbiome as a tool towards targeted non-invasive biomarkers for colorectal cancer	NA	Metagenomic analysis of fecal microbiome as a tool towards targeted non-invasive biomarkers for colorectal cancer	NA	environmental package: human-gut || geographic location (latitude): 55.676097: DD || geographic location (longitude): 12.568337: DD || geographic location (country and/or sea): China || environment (biome): human gut || environment (feature): human-associated habitat || environment (material): faeces || investigation type: metagenome || project name: MetaHIT-IGC || sequencing method: Illumina || …	NA
ERR1018216	Metagenomic analysis of fecal microbiome as a tool towards targeted non-invasive biomarkers for colorectal cancer	NA	Metagenomic analysis of fecal microbiome as a tool towards targeted non-invasive biomarkers for colorectal cancer	NA	environmental package: human-gut || geographic location (latitude): 55.676097: DD || geographic location (longitude): 12.568337: DD || geographic location (country and/or sea): China || environment (biome): human gut || environment (feature): human-associated habitat || environment (material): faeces || investigation type: metagenome || project name: MetaHIT-IGC || sequencing method: Illumina || …	NA
ERR1018217	Metagenomic analysis of fecal microbiome as a tool towards targeted non-invasive biomarkers for colorectal cancer	NA	Metagenomic analysis of fecal microbiome as a tool towards targeted non-invasive biomarkers for colorectal cancer	NA	environmental package: human-gut || geographic location (latitude): 55.676097: DD || geographic location (longitude): 12.568337: DD || geographic location (country and/or sea): China || environment (biome): human gut || environment (feature): human-associated habitat || environment (material): faeces || investigation type: metagenome || project name: MetaHIT-IGC || sequencing method: Illumina || …	NA
[truncated: 77,344 more rows]
