# Supplementary material for: The AnimalAssociatedMetagenomeDB reveals a bias towards livestock and developed countries and blind spots in functional-potential studies of animal-associated microbiomes
Source: Anim Microbiome. 2023 Oct 5;5:48. doi: 10.1186/s42523-023-00267-3 (PMC10552293; doi:10.1186/s42523-023-00267-3)
Supplement: Supplementary file 3 — Supplementary Material 3 [file 42523_2023_267_MOESM3_ESM.xlsx]

## Sheet: Sheet1
Supplementary Table: Attributes chosen to represent different synonyms from SRAdb’s “sample_attribute”
hamgdb Attribute	Synonyms
collection_date	collection_date, collection date, collectiondate, Collection date, date_collected
coordinates	lat_lon, geographic location (longitude), geographic location (latitude), longitude, latitude, Longitude Start, Latitude Start, Longitude End, Latitude End, geographic location (latitude and longitude), Geographic location (longitude), Geographic location (latitude), Longitude, Latitude, lat_lon
location	geographic location (country and/or sea), geographic location (country and /or sea,region), geographic location (country and/or sea, region), geographic location, geographic location (region and locality), Geographic location (country, geo_loc, Sample Location, geo_loc_name, country location, Location, physical_specimen_location, location_one_line
depth	depth, Depth, geographic location (depth), sample Depth (m), Sample Depth (ft)
pH	ph, pH
Temperature	temp, temperature, temperature_C
Salinity	Salinity Sensor, salinity, Salinity (PSU), samp_salinity, samp salinity
Altitude	altitude, alt
Elevation	elevation, geographic location (elevation), elev, Elevation
