# Supplementary material for: The AnimalAssociatedMetagenomeDB reveals a bias towards livestock and developed countries and blind spots in functional-potential studies of animal-associated microbiomes
Source: Anim Microbiome. 2023 Oct 5;5:48. doi: 10.1186/s42523-023-00267-3 (PMC10552293; doi:10.1186/s42523-023-00267-3)
Supplement: Supplementary file 4 — Supplementary Material 4 [file 42523_2023_267_MOESM4_ESM.xlsx]

## Sheet: Sheet1
Supplementary Table 4. Complete list of attributes present in the AnimalAssociatedMetagenomeDB. The 'AAMDB attribute category' column indicates the manually created category of each attribute.
AAMDB attributes	AADMB attributes category	AAMDB definition
project_id	ID	Project ID related to the database of origin (experiment ID for SRA entries and project ID for MG-RAST.
library_id	ID	Metagenomic library ID (run ID for SRA entries and metagenomic library ID (run ID for SRA entries and metagenome ID for MG-RAST).
sample_id	ID	Sample ID related to the database of origin (sample ID for SRA and MG-RAST entries).
project_name	ID	Project Name that is indexed to the metagenomic library (Study title for SRA and Project name for MG-RAST).
BioProject_id	ID	The BioProject identification number of the sample. For more information about the BioProject, please click here https://www.ncbi.nlm.nih.gov/bioproject/docs/faq.
PubMed_id	ID	The PubMed identification number of the article related to the sample. For more information about the PubMed, please click here https://www.ncbi.nlm.nih.gov/books/NBK3827.
seq_platform	Sequencing Features	Standardized sequencing platform.
sequence_count	Sequencing Features	Total number of sequences / reads present in the library.
basepairs_count	Sequencing Features	Total number of base pairs (nucleotides) present in the library.
sample_lattitude	Sample Location	Standardized geographic coordinates of latitude in decimal degrees of where the sample was collected.
sample_longitude	Sample Location	Standardized geographic coordinates of longitude in decimal degrees of where the sample was collected.
sample_depth	Sample Attribute	Standardized depth where the sample is collected.
sample_pH	Sample Attribute	Standardized pH of the sample.
sample_temp	Sample Attribute	Standardized temperature of the sample.
sample_location (country)	Sample Location	Standardized location (country) where the sample was collected.
sample_location (ocean/sea)	Sample Location	Standardized location (ocean/sea) where the sample was collected.
sample_elevation	Sample Attribute	Standardized elevation where the sample was collected.
sample_altitude	Sample Attribute	Standardized altitude where the sample was collected.
sample_salinity	Sample Attribute	Standardized salinity where the sample was collected.
collection_date	Sample Attribute	Standardized collection date of when the sample collected.
aamdb_host_last_meal	Host Last Meal	Last meal of the host before sampling.
aamdb_host_diet	Host Diet	Diet of the host.
aamdb_host_strain	Host Strain	Strain Strain of the host.
aamdb_host_body_temp	Host body temperature	Body temperature of the host.
aamdb_host_cell_type	Host Cell Type	Cell type of the host.
aamdb_host_propagation	Host Propagation	Propagation type of the host.
aamdb_host_cultivar	Host Cultivar	Cultivar type of the host.
aamdb_host_breed	Host Breed	Breed of the host.
aamdb_host_specie	Host Specie	Species name of the host.
aamdb_host_dev_stage	Host Developmental Stage	Developmental stage of the host at the time of sampling.
aamdb_host_height	Host Height	Standardized height of the host in meters at the time of the sampling.
aamdb_host_length	Host Length	Standardized length of the host in meters at the time of the sampling.
aamdb_host_life_stage	Host Life Stage	Life stage of the host at the time of sampling.
aamdb_host_country_of_origin	Host Country of Origin	Country of origin of the host.
aamdb_host_age	Host Age	Standardized age of the host at the time of sampling.
aamdb_host_height_or_length	Host Height or Length	Standardized height or length of the host in meters.
aamdb_diagnosis	Diagnosis Diagnosis	Diagnosis derived from the available data.
aamdb_diagnosis_subclass1	Diagnosis Subclass1	Diagnosis derived from the available data. The hierachy was created based on the definitions used by the project of origin.
aamdb_diagnosis_subclass2	Diagnosis Subclass2	Diagnosis derived from the available data. The hierachy was created based on the definitions used by the project of origin.
aamdb_host_scientific_name	Host_Scientific Name	Scientific name of the host.
aamdb_host_common_name	Host_Common Name	Common name of the host.
aamdb_host_sex	Host Sex	Standardized gender or physical sex of the host.
aamdb_sample_site_1	Sample_Site 1	Origin of the sample based on the BioPortal BRENDA Tissue Ontology.
aamdb_sample_site_2	Sample_Site 2	Origin of the sample based on the BioPortal BRENDA Tissue Ontology.
aamdb_sample_site_3	Sample_Site 3	Origin of the sample based on the BioPortal BRENDA Tissue Ontology.
aamdb_sample_site_4	Sample_Site 4	Origin of the sample based on the BioPortal BRENDA Tissue Ontology.
assembled	Assembled	Potential assembled metagenomes were inferred for illumina and 454 datasets if the average length of nucleotides was greater than 600bp.
average_length	Average Length	The average length is the number of sequence divided by the number of base.
quality_above_30_SRA	Above_30 Sra	Percentage of sequences in the dataset with PHRED score above 30 (only SRA).
mean_quality_SRA	Quality Sra	Mean of PHRED quality score of the sequences in the dataset (only SRA).
drisee_score_raw_MGRAST	Score_Raw Mgrast	DRISEE quality score of the dataset (only MG-RAST).
source_database	Database Database	Database where the metagenomic library is deposited.
