# Supplementary material for: The AnimalAssociatedMetagenomeDB reveals a bias towards livestock and developed countries and blind spots in functional-potential studies of animal-associated microbiomes
Source: Anim Microbiome. 2023 Oct 5;5:48. doi: 10.1186/s42523-023-00267-3 (PMC10552293; doi:10.1186/s42523-023-00267-3)
Supplement: Supplementary file 5 — Supplementary Material 5 [file 42523_2023_267_MOESM5_ESM.xlsx]

## Sheet: Sheet1
Supplementary Table S4. Collection of equivalent and comparable attributes present in Sequence Nucleotide Archive (SRA) and AnimalAssociatedMetagenomeDB (AAMDB). The "Origin" column indicates from from where the original metadata was retrieved.
SRA Attributes	Origin	MG-RAST Attributes	Origin	AAMDB Attributes	AAMDB Definition
experiment_accession	SRAdb	project_id	MG-RAST API	project_id	Project ID related to the database of origin (experiment ID for SRA entries and project ID for MG-RAST).
run_accession	SRAdb	metagenome_id	MG-RAST API	library_id	Metagenomic library ID (run ID for SRA entries and metagenome ID for MG-RAST).
sample_accession	SRAdb	sample_id	MG-RAST API	sample_id	Sample ID related to thr database of origin (sample ID for SRA and MG-RAST entries).
study_title	SRAdb	project_name	MG-RAST API	project_name	Project Name that is indexed to the metagenomic library (Study title for SRA and Project name for MG-RAST).
platform	SRAdb	seq_meth	MG-RAST API	seq_platform	Standardized sequencing platform.
spots	SRAdb	sequence_count_raw	MG-RAST API	sequence_count	Total number of sequence / reads present in the library.
bases	SRAdb	bp_count_raw	MG-RAST API	basepairs_count	Total number of base pairs (nucleotides) present in the library.
std_lat	SRAdb "sample_attribute"	latitude	MG-RAST API	sample_latitude	Standardized geographic coordinate of latitude in the decimal degrees where the sample was collected.
std_lon	SRAdb "sample_attribute"	longitude	MG-RAST API	sample_longitude	Standardized geographic coordinatte of longitude in the decimal degrees where the sample was collected.
country_name	SRAdb "sample_attribute"	country	MG-RAST API	sample_country_name	Standardized location (country) where the sample was collected.
		drisee_score_raw	MG-RAST API	drisee_score_raw_MGRAST	DRISEE quality score of the dataset (only MG-RAST)
