# Supplementary material for: The AnimalAssociatedMetagenomeDB reveals a bias towards livestock and developed countries and blind spots in functional-potential studies of animal-associated microbiomes
Source: Anim Microbiome. 2023 Oct 5;5:48. doi: 10.1186/s42523-023-00267-3 (PMC10552293; doi:10.1186/s42523-023-00267-3)
Supplement: Supplementary file 6 — Supplementary Material 6 [file 42523_2023_267_MOESM6_ESM.xlsx]

## Sheet: Transformed by Data.Page
Supplementary Table 5: Complete list of the packages and versions used for building the webapp
Package	Version	_Source	Repository	Hash	Citations	RemoteType	RemoteHost	RemoteRepo	RemoteUsername	RemoteRef	RemoteSha
R	3.6.3		CRAN		R Core Team (2021). R: A language and environment for statistical computing. R Foundation for Statistical Computing, Vienna, Austria. URL https://www.R-project.org/.
BH	1.72.0-3	Repository	CRAN	8f9ce74c6417d61f0782cbae5fd2b7b0
DT	0.15	Repository	CRAN	85738c69035e67ec4b484a5e02640ef6	Yihui Xie, Joe Cheng and Xianying Tan (2021). DT: A Wrapper of the JavaScript Library 'DataTables'. R package version 0.19. https://CRAN.R-project.org/package=DT
MASS	7.3-51.5	Repository	CRAN	9efe80472b21189ebab1b74169808c26	Venables, W. N. & Ripley, B. D. (2002) Modern Applied Statistics with S. Fourth Edition. Springer, New York. ISBN 0-387-95457-0
Matrix	1.2-18	Repository	CRAN	08588806cba69f04797dab50627428ed	Douglas Bates and Martin Maechler (2021). Matrix: Sparse and Dense Matrix Classes and Methods. R package version 1.3-4. https://CRAN.R-project.org/package=Matrix
R6	2.4.1	Repository	CRAN	292b54f8f4b94669b08f94e5acce6be2	Winston Chang (2021). R6: Encapsulated Classes with Reference Semantics. R package version 2.5.1. https://CRAN.R-project.org/package=R6
RColorBrewer	1.1-2	Repository	CRAN	e031418365a7f7a766181ab5a41a5716	Erich Neuwirth (2014). RColorBrewer: ColorBrewer Palettes. R package version 1.1-2. https://CRAN.R-project.org/package=RColorBrewer
Rcpp	1.0.5	Repository	CRAN	125dc7a0ed375eb68c0ce533b48d291f	Dirk Eddelbuettel and James Joseph Balamuta (2018). Extending R with C++: A Brief Introduction to Rcpp. The American Statistician. 72(1). URL https://doi.org/10.1080/00031305.2017.1375990.
askpass	1.1	Repository	CRAN	e8a22846fff485f0be3770c2da758713	Jeroen Ooms (2019). askpass: Safe Password Entry for R, Git, and SSH. R package version 1.1. https://CRAN.R-project.org/package=askpass
assertthat	0.2.1	Repository	CRAN	50c838a310445e954bc13f26f26a6ecf
backports	1.1.9	Repository	CRAN	b29e2d989dfb2e71ca3fd7d5bb1c0d58
base64enc	0.1-3	Repository	CRAN	543776ae6848fde2f48ff3816d0628bc	Simon Urbanek (2015). base64enc: Tools for base64 encoding. R package version 0.1-3. https://CRAN.R-project.org/package=base64enc
brew	1.0-6	Repository	CRAN	92a5f887f9ae3035ac7afde22ba73ee9	Jeffrey Horner (2011). brew: Templating Framework for Report Generation. R package version 1.0-6. https://CRAN.R-project.org/package=brew
callr	3.4.4	Repository	CRAN	e56fe17ffeddfdcfcef40981e41e1c40	Gábor Csárdi and Winston Chang (2021). callr: Call R from R. R package version 3.7.0. https://CRAN.R-project.org/package=callr
cli	2.0.2	Repository	CRAN	ff0becff7bfdfe3f75d29aff8f3172dd	Gábor Csárdi (2021). cli: Helpers for Developing Command Line Interfaces. R package version 3.1.0. https://CRAN.R-project.org/package=cli
clipr	0.7.0	Repository	CRAN	08cf4045c149a0f0eaf405324c7495bd	Matthew Lincoln (2020). clipr: Read and Write from the System Clipboard. R package version 0.7.1. https://CRAN.R-project.org/package=clipr
colorspace	1.4-1	Repository	CRAN	6b436e95723d1f0e861224dd9b094dfb	Zeileis A, Fisher JC, Hornik K, Ihaka R, McWhite CD, Murrell P, Stauffer R, Wilke CO (2020). “colorspace: A Toolbox for Manipulating and Assessing Colors and Palettes.” _Journal of Statistical Software_, *96*(1), 1-49. doi: 10.18637/jss.v096.i01 (URL: https://doi.org/10.18637/jss.v096.i01).
commonmark	1.7	Repository	CRAN	0f22be39ec1d141fd03683c06f3a6e67	Jeroen Ooms (2018). commonmark: High Performance CommonMark and Github Markdown Rendering in R. R package version 1.7. https://CRAN.R-project.org/package=commonmark
covr	3.5.0	Repository	CRAN	cbc6df1ef6ee576f844f973c1fc04ab4
cpp11	0.2.1	Repository	CRAN	c4c83167f43ca762a9fa998d4fead3ae	Jim Hester and Romain François (2021). cpp11: A C++11 Interface for R's C Interface. R package version 0.4.2. https://CRAN.R-project.org/package=cpp11
crayon	1.3.4	Repository	CRAN	0d57bc8e27b7ba9e45dba825ebc0de6b	Gábor Csárdi (2021). crayon: Colored Terminal Output. R package version 1.4.2. https://CRAN.R-project.org/package=crayon
crosstalk	1.1.0.1	Repository	CRAN	ae55f5d7c02f0ab43c58dd050694f2b4	Joe Cheng and Carson Sievert (2021). crosstalk: Inter-Widget Interactivity for HTML Widgets. R package version 1.2.0. https://CRAN.R-project.org/package=crosstalk
curl	4.3	Repository	CRAN	2b7d10581cc730804e9ed178c8374bd6	Jeroen Ooms (2021). curl: A Modern and Flexible Web Client for R. R package version 4.3.2. https://CRAN.R-project.org/package=curl
data.table	1.13.0	Repository	CRAN	06d5863292e2e8ffbb063ce34e77bb2a	Matt Dowle and Arun Srinivasan (2021). data.table: Extension of `data.frame`. R package version 1.14.2. https://CRAN.R-project.org/package=data.table
desc	1.2.0	Repository	CRAN	6c8fe8fa26a23b79949375d372c7b395	Gábor Csárdi, Kirill Müller and Jim Hester (2021). desc: Manipulate DESCRIPTION Files. R package version 1.4.0. https://CRAN.R-project.org/package=desc
devtools	2.3.1	Repository	CRAN	271df6a328617c64149283e98b1cd8da	Hadley Wickham, Jim Hester and Winston Chang (2021). devtools: Tools to Make Developing R Packages Easier. R package version 2.4.2. https://CRAN.R-project.org/package=devtools
digest	0.6.25	Repository	CRAN	f697db7d92b7028c4b3436e9603fb636	Dirk Eddelbuettel with contributions by Antoine Lucas, Jarek Tuszynski, Henrik Bengtsson, Simon Urbanek, Mario Frasca, Bryan Lewis, Murray Stokely, Hannes Muehleisen, Duncan Murdoch, Jim Hester, Wush Wu, Qiang Kou, Thierry Onkelinx, Michel Lang, Viliam Simko, Kurt Hornik, Radford Neal, Kendon Bell, Matthew de Queljoe, Ion Suruceanu, Bill Denney, Dirk Schumacher and and Winston Chang. (2021). dige…
dplyr	1.0.2	Repository	CRAN	d0509913b27ea898189ee664b6030dc2	Wickham H, François R, Henry L, Müller K (2022). dplyr: A Grammar of Data Manipulation. https://dplyr.tidyverse.org, https://github.com/tidyverse/dplyr.
ellipsis	0.3.1	Repository	CRAN	fd2844b3a43ae2d27e70ece2df1b4e2a	Hadley Wickham (2021). ellipsis: Tools for Working with .... R package version 0.3.2. https://CRAN.R-project.org/package=ellipsis
evaluate	0.14	Repository	CRAN	ec8ca05cffcc70569eaaad8469d2a3a7	Hadley Wickham and Yihui Xie (2019). evaluate: Parsing and Evaluation Tools that Provide More Details than the Default. R package version 0.14. https://CRAN.R-project.org/package=evaluate
fansi	0.4.1	Repository	CRAN	7fce217eaaf8016e72065e85c73027b5	Brodie Gaslam (2021). fansi: ANSI Control Sequence Aware String Functions. R package version 0.5.0. https://CRAN.R-project.org/package=fansi
farver	2.0.3	Repository	CRAN	dad6793a5a1f73c8e91f1a1e3e834b05	Thomas Lin Pedersen, Berendea Nicolae and Romain François (2021). farver: High Performance Colour Space Manipulation. R package version 2.1.0. https://CRAN.R-project.org/package=farver
fastmap	1.0.1	Repository	CRAN	83ab58a0518afe3d17e41da01af13b60	Winston Chang (2021). fastmap: Fast Data Structures. R package version 1.1.0. https://CRAN.R-project.org/package=fastmap
foreign	0.8-75	Repository	CRAN	9a7efaa7320b9f327a904d1e615b0b46	R Core Team (2020). foreign: Read Data Stored by 'Minitab', 'S', 'SAS', 'SPSS', 'Stata', 'Systat', 'Weka', 'dBase', .... R package version 0.8-81. https://CRAN.R-project.org/package=foreign
fs	1.5.0	Repository	CRAN	44594a07a42e5f91fac9f93fda6d0109	Jim Hester and Hadley Wickham (2020). fs: Cross-Platform File System Operations Based on 'libuv'. R package version 1.5.0. https://CRAN.R-project.org/package=fs
generics	0.0.2	Repository	CRAN	b8cff1d1391fd1ad8b65877f4c7f2e53	Hadley Wickham, Max Kuhn and Davis Vaughan (2021). generics: Common S3 Generics not Provided by Base R Methods Related to Model Fitting. R package version 0.1.1. https://CRAN.R-project.org/package=generics
geoshaper	0.1.0	GitHub		36e6dd53ad62989a78423bf0d152ac9d		github	api.github.com	geoshaper	RedOakStrategic	HEAD	b3fd1b677cc5208edbecc21952b4eba7121c7803
ggplot2	3.3.2	Repository	CRAN	4ded8b439797f7b1693bd3d238d0106b	H. Wickham. ggplot2: Elegant Graphics for Data Analysis. Springer-Verlag New York, 2016.
gh	1.1.0	Repository	CRAN	89ea5998938d1ad55f035c8a86f96b74	Jennifer Bryan and Hadley Wickham (2021). gh: 'GitHub' 'API'. R package version 1.3.0. https://CRAN.R-project.org/package=gh
git2r	0.27.1	Repository	CRAN	531a82d1beed1f545beb25f4f5945bf7
glue	1.4.2	Repository	CRAN	6efd734b14c6471cfe443345f3e35e29	Jim Hester (2020). glue: Interpreted String Literals. R package version 1.4.2. https://CRAN.R-project.org/package=glue
gridExtra	2.3	Repository	CRAN	7d7f283939f563670a697165b2cf5560	Baptiste Auguie (2017). gridExtra: Miscellaneous Functions for "Grid" Graphics. R package version 2.3. https://CRAN.R-project.org/package=gridExtra
gtable	0.3.0	Repository	CRAN	ac5c6baf7822ce8732b343f14c072c4d	Hadley Wickham and Thomas Lin Pedersen (2019). gtable: Arrange 'Grobs' in Tables. R package version 0.3.0. https://CRAN.R-project.org/package=gtable
hexbin	1.28.1	Repository	CRAN	3d59212f2814d65dff517e6899813c58
highr	0.8	Repository	CRAN	4dc5bb88961e347a0f4d8aad597cbfac	Yihui Xie and Yixuan Qiu (2021). highr: Syntax Highlighting for R Source Code. R package version 0.9. https://CRAN.R-project.org/package=highr
htmltools	0.5.0	Repository	CRAN	7d651b7131794fe007b1ad6f21aaa401	Joe Cheng, Carson Sievert, Barret Schloerke, Winston Chang, Yihui Xie and Jeff Allen (2021). htmltools: Tools for HTML. R package version 0.5.2. https://CRAN.R-project.org/package=htmltools
htmlwidgets	1.5.1	Repository	CRAN	41bace23583fbc25089edae324de2dc3	Ramnath Vaidyanathan, Yihui Xie, JJ Allaire, Joe Cheng, Carson Sievert and Kenton Russell (2021). htmlwidgets: HTML Widgets for R. R package version 1.5.4. https://CRAN.R-project.org/package=htmlwidgets
httpuv	1.5.4	Repository	CRAN	4e6dabb220b006ccdc3b3b5ff993b205	Joe Cheng and Winston Chang (2021). httpuv: HTTP and WebSocket Server Library. R package version 1.6.3. https://CRAN.R-project.org/package=httpuv
httr	1.4.2	Repository	CRAN	a525aba14184fec243f9eaec62fbed43	Hadley Wickham (2020). httr: Tools for Working with URLs and HTTP. R package version 1.4.2. https://CRAN.R-project.org/package=httr
ini	0.3.1	Repository	CRAN	6154ec2223172bce8162d4153cda21f7	David Valentim Dias (2018). ini: Read and Write '.ini' Files. R package version 0.3.1. https://CRAN.R-project.org/package=ini
isoband	0.2.2	Repository	CRAN	6e58bd3d6b3dd82a944cd6f05ade228f	Claus O. Wilke and Thomas Lin Pedersen (2021). isoband: Generate Isolines and Isobands from Regularly Spaced Elevation Grids. R package version 0.2.5. https://CRAN.R-project.org/package=isoband
jsonlite	1.7.0	Repository	CRAN	2657f20b9a74c996c602e74ebe540b06	Jeroen Ooms (2014). The jsonlite Package: A Practical and Consistent Mapping Between JSON Data and R Objects. arXiv:1403.2805 [stat.CO] URL https://arxiv.org/abs/1403.2805.
knitr	1.29	Repository	CRAN	e5f4c41c17df8cdf7b0df12117c0d99a	Yihui Xie (2021). knitr: A General-Purpose Package for Dynamic Report Generation in R. R package version 1.36.
labeling	0.3	Repository	CRAN	73832978c1de350df58108c745ed0e3e	Justin Talbot, (2020). labeling: Axis Labeling. R package version 0.4.2. https://CRAN.R-project.org/package=labeling
later	1.1.0.1	Repository	CRAN	d0a62b247165aabf397fded504660d8a	Winston Chang and Joe Cheng (2021). later: Utilities for Scheduling Functions to Execute Later with Event Loops. R package version 1.3.0. https://CRAN.R-project.org/package=later
lattice	0.20-38	Repository	CRAN	848f8c593fd1050371042d18d152e3d7	Sarkar, Deepayan (2008) Lattice: Multivariate Data Visualization with R. Springer, New York. ISBN 978-0-387-75968-5
lazyeval	0.2.2	Repository	CRAN	d908914ae53b04d4c0c0fd72ecc35370	Hadley Wickham (2019). lazyeval: Lazy (Non-Standard) Evaluation. R package version 0.2.2. https://CRAN.R-project.org/package=lazyeval
leaflet	2.0.3	Repository	CRAN	3f3f5e5603fc791dfb77279ad84cc711	Joe Cheng, Bhaskar Karambelkar and Yihui Xie (2021). leaflet: Create Interactive Web Maps with the JavaScript 'Leaflet' Library. R package version 2.0.4.1. https://CRAN.R-project.org/package=leaflet
leaflet.extras	1.0.0	Repository	CRAN	8dbfc2c4d7ca2660971caf1153ca95c2	Bhaskar Karambelkar and Barret Schloerke (2018). leaflet.extras: Extra Functionality for 'leaflet' Package. R package version 1.0.0. https://CRAN.R-project.org/package=leaflet.extras
leaflet.providers	1.9.0	Repository	CRAN	d3082a7beac4a1aeb96100ff06265d7e	Leslie Huang (2019). leaflet.providers: Leaflet Providers. R package version 1.9.0. https://CRAN.R-project.org/package=leaflet.providers
lifecycle	0.2.0	Repository	CRAN	361811f31f71f8a617a9a68bf63f1f42	Lionel Henry and Hadley Wickham (2021). lifecycle: Manage the Life Cycle of your Package Functions. R package version 1.0.1. https://CRAN.R-project.org/package=lifecycle
magrittr	1.5	Repository	CRAN	1bb58822a20301cee84a41678e25d9b7	Stefan Milton Bache and Hadley Wickham (2020). magrittr: A Forward-Pipe Operator for R. R package version 2.0.1. https://CRAN.R-project.org/package=magrittr
maptools	1.0-2	Repository	CRAN	1cb5cb7bbab76318944e3794ff2512ae	Roger Bivand and Nicholas Lewin-Koh (2021). maptools: Tools for Handling Spatial Objects. R package version 1.1-2. https://CRAN.R-project.org/package=maptools
markdown	1.1	Repository	CRAN	61e4a10781dd00d7d81dd06ca9b94e95	JJ Allaire, Jeffrey Horner, Yihui Xie, Vicent Marti and Natacha Porte (2019). markdown: Render Markdown with the C Library 'Sundown'. R package version 1.1. https://CRAN.R-project.org/package=markdown
memoise	1.1.0	Repository	CRAN	58baa74e4603fcfb9a94401c58c8f9b1	Hadley Wickham, Jim Hester, Winston Chang, Kirill Müller and Daniel Cook (2021). memoise: Memoisation of Functions. R package version 2.0.0. https://CRAN.R-project.org/package=memoise
mgcv	1.8-31	Repository	CRAN	4bb7e0c4f3557583e1e8d3c9ffb8ba5c	Wood, S.N. (2011) Fast stable restricted maximum likelihood and marginal likelihood estimation of semiparametric generalized linear models. Journal of the Royal Statistical Society (B) 73(1):3-36
mime	0.9	Repository	CRAN	e87a35ec73b157552814869f45a63aa3	Yihui Xie (2021). mime: Map Filenames to MIME Types. R package version 0.12. https://CRAN.R-project.org/package=mime
munsell	0.5.0	Repository	CRAN	6dfe8bf774944bd5595785e3229d8771	Charlotte Wickham (2018). munsell: Utilities for Using Munsell Colours. R package version 0.5.0. https://CRAN.R-project.org/package=munsell
nlme	3.1-144	Repository	CRAN	e80d41932d3cc235ccbbbb9732ae162e	Pinheiro J, Bates D, DebRoy S, Sarkar D, R Core Team (2021). _nlme: Linear and Nonlinear Mixed Effects Models_. R package version 3.1-153, <URL: https://CRAN.R-project.org/package=nlme>.
openssl	1.4.2	Repository	CRAN	b3209c62052922b6c629544d94c8fa8a	Jeroen Ooms (2021). openssl: Toolkit for Encryption, Signatures and Certificates Based on OpenSSL. R package version 1.4.5. https://CRAN.R-project.org/package=openssl
pillar	1.4.6	Repository	CRAN	bdf26e55ccb7df3e49a490150277f002	Kirill Müller and Hadley Wickham (2021). pillar: Coloured Formatting for Columns. R package version 1.6.4. https://CRAN.R-project.org/package=pillar
pkgbuild	1.1.0	Repository	CRAN	404684bc4e3685007f9720adf13b06c1	Hadley Wickham and Jim Hester (2020). pkgbuild: Find Tools Needed to Build R Packages. R package version 1.2.0. https://CRAN.R-project.org/package=pkgbuild
pkgconfig	2.0.3	Repository	CRAN	01f28d4278f15c76cddbea05899c5d6f	Gábor Csárdi (2019). pkgconfig: Private Configuration for 'R' Packages. R package version 2.0.3. https://CRAN.R-project.org/package=pkgconfig
pkgload	1.1.0	Repository	CRAN	b6b150cd4709e0c0c9b5d51ac4376282	Hadley Wickham, Jim Hester and Winston Chang (2021). pkgload: Simulate Package Installation and Attach. R package version 1.2.3. https://CRAN.R-project.org/package=pkgload
plotly	4.9.2.1	Repository	CRAN	b08edf378e0e38959a6983e3d5902795	C. Sievert. Interactive Web-Based Data Visualization with R, plotly, and shiny. Chapman and Hall/CRC Florida, 2020.
png	0.1-7	Repository	CRAN	03b7076c234cb3331288919983326c55	Simon Urbanek (2013). png: Read and write PNG images. R package version 0.1-7. https://CRAN.R-project.org/package=png
praise	1.0.0	Repository	CRAN	a555924add98c99d2f411e37e7d25e9f	Gabor Csardi and Sindre Sorhus (2015). praise: Praise Users. R package version 1.0.0. https://CRAN.R-project.org/package=praise
prettyunits	1.1.1	Repository	CRAN	95ef9167b75dde9d2ccc3c7528393e7e	Gabor Csardi (2020). prettyunits: Pretty, Human Readable Formatting of Quantities. R package version 1.1.1. https://CRAN.R-project.org/package=prettyunits
processx	3.4.4	Repository	CRAN	03446ed0b8129916f73676726cb3c48f	Gábor Csárdi and Winston Chang (2021). processx: Execute and Control System Processes. R package version 3.5.2. https://CRAN.R-project.org/package=processx
promises	1.1.1	Repository	CRAN	a8730dcbdd19f9047774909f0ec214a4	Joe Cheng (2021). promises: Abstractions for Promise-Based Asynchronous Programming. R package version 1.2.0.1. https://CRAN.R-project.org/package=promises
ps	1.3.4	Repository	CRAN	a54a7dfd68124abb2225dbfa9a85c457	Jay Loden, Dave Daeschler, Giampaolo Rodola' and Gábor Csárdi (2021). ps: List, Query, Manipulate System Processes. R package version 1.6.0. https://CRAN.R-project.org/package=ps
purrr	0.3.4	Repository	CRAN	97def703420c8ab10d8f0e6c72101e02	Lionel Henry and Hadley Wickham (2020). purrr: Functional Programming Tools. R package version 0.3.4. https://CRAN.R-project.org/package=purrr
raster	3.3-13	Repository	CRAN	51cfecf7b9518d46b119f92d581616b6	Robert J. Hijmans (2021). raster: Geographic Data Analysis and Modeling. R package version 3.5-2. https://CRAN.R-project.org/package=raster
rcmdcheck	1.3.3	Repository	CRAN	ed95895886dab6d2a584da45503555da	Gábor Csárdi (2021). rcmdcheck: Run 'R CMD check' from 'R' and Capture Results. R package version 1.4.0. https://CRAN.R-project.org/package=rcmdcheck
rematch2	2.1.2	Repository	CRAN	76c9e04c712a05848ae7a23d2f170a40	Gábor Csárdi (2020). rematch2: Tidy Output from Regular Expression Matching. R package version 2.1.2. https://CRAN.R-project.org/package=rematch2
remotes	2.2.0	Repository	CRAN	430a0908aee75b1fcba0e62857cab0ce	Jim Hester, Gábor Csárdi, Hadley Wickham, Winston Chang, Martin Morgan and Dan Tenenbaum (2021). remotes: R Package Installation from Remote Repositories, Including 'GitHub'. R package version 2.4.1. https://CRAN.R-project.org/package=remotes
renv	0.12.0	Repository	CRAN	7340c71f46a0fd16506cfa804e224e44
rex	1.2.0	Repository	CRAN	093584b944440c5cd07a696b3c8e0e4c
rlang	0.4.7	Repository	CRAN	c06d2a6887f4b414f8e927afd9ee976a	Lionel Henry and Hadley Wickham (2021). rlang: Functions for Base Types and Core R and 'Tidyverse' Features. R package version 0.4.12. https://CRAN.R-project.org/package=rlang
rmarkdown	2.3	Repository	CRAN	202260e1b2c410edc086d5b8f1ed946e	JJ Allaire and Yihui Xie and Jonathan McPherson and Javier Luraschi and Kevin Ushey and Aron Atkins and Hadley Wickham and Joe Cheng and Winston Chang and Richard Iannone (2022). rmarkdown: Dynamic Documents for R. R package version 2.14. URL https://rmarkdown.rstudio.com.
roxygen2	7.1.1	Repository	CRAN	fcd94e00cc409b25d07ca50f7bf339f5	Hadley Wickham, Peter Danenberg, Gábor Csárdi and Manuel Eugster (2021). roxygen2: In-Line Documentation for R. R package version 7.1.2. https://CRAN.R-project.org/package=roxygen2
rprojroot	1.3-2	Repository	CRAN	f6a407ae5dd21f6f80a6708bbb6eb3ae	Kirill Müller (2020). rprojroot: Finding Files in Project Subdirectories. R package version 2.0.2. https://CRAN.R-project.org/package=rprojroot
rstudioapi	0.11	Repository	CRAN	33a5b27a03da82ac4b1d43268f80088a	Kevin Ushey, JJ Allaire, Hadley Wickham and Gary Ritchie (2020). rstudioapi: Safely Access the Rstudio API. R package version 0.13. https://CRAN.R-project.org/package=rstudioapi
rversions	2.0.2	Repository	CRAN	0ec41191f744d0f5afad8c6f35cc36e4	Gábor Csárdi (2021). rversions: Query 'R' Versions, Including 'r-release' and 'r-oldrel'. R package version 2.1.1. https://CRAN.R-project.org/package=rversions
scales	1.1.1	Repository	CRAN	6f76f71042411426ec8df6c54f34e6dd	Hadley Wickham and Dana Seidel (2020). scales: Scale Functions for Visualization. R package version 1.1.1. https://CRAN.R-project.org/package=scales
sessioninfo	1.1.1	Repository	CRAN	308013098befe37484df72c39cf90d6e	Hadley Wickham, Winston Chang, Robert Flight, Kirill Müller and Jim Hester (2021). sessioninfo: R Session Information. R package version 1.2.1. https://CRAN.R-project.org/package=sessioninfo
shiny	1.5.0	Repository	CRAN	ee4ed72d7a5047d9e73cf922ad66e9c9	Winston Chang, Joe Cheng, JJ Allaire, Yihui Xie and Jonathan McPherson (2020). shiny: Web Application Framework for R. R package version 1.5.0. https://CRAN.R-project.org/package=shiny
shinyBS	0.61	Repository	CRAN	f895dafd39733c4a70d425f605a832e7	Eric Bailey (2015). shinyBS: Twitter Bootstrap Components for Shiny. R package version 0.61. https://CRAN.R-project.org/package=shinyBS
shinyWidgets	0.5.3	Repository	CRAN	9b31c168255d8f0b99fc434b58f1ccba	Victor Perrier, Fanny Meyer and David Granjon (2021). shinyWidgets: Custom Inputs Widgets for Shiny. R package version 0.6.2. https://CRAN.R-project.org/package=shinyWidgets
shinyjs	2.0.0	Repository	CRAN	9ddfc91d4280eaa34c2103951538976f	Dean Attali (2020). shinyjs: Easily Improve the User Experience of Your Shiny Apps in Seconds. R package version 2.0.0. https://CRAN.R-project.org/package=shinyjs
shinythemes	1.1.2	Repository	CRAN	8f047210d7d68ea4860a3c0d8cced272	Winston Chang (2021). shinythemes: Themes for Shiny. R package version 1.2.0. https://CRAN.R-project.org/package=shinythemes
sourcetools	0.1.7	Repository	CRAN	947e4e02a79effa5d512473e10f41797	Kevin Ushey (2018). sourcetools: Tools for Reading, Tokenizing and Parsing R Code. R package version 0.1.7. https://CRAN.R-project.org/package=sourcetools
sp	1.4-2	Repository	CRAN	3290eebc34ba4df5e213878d54c1e623	Roger S. Bivand, Edzer Pebesma, Virgilio Gomez-Rubio, 2013. Applied spatial data analysis with R, Second edition. Springer, NY. https://asdar-book.org/
stringi	1.5.3	Repository	CRAN	a063ebea753c92910a4cca7b18bc1f05	Gagolewski M (2021). “stringi: Fast and portable character string processing in R.” _Journal of StatisticalSoftware_. to appear.
stringr	1.4.0	Repository	CRAN	0759e6b6c0957edb1311028a49a35e76	Hadley Wickham (2019). stringr: Simple, Consistent Wrappers for Common String Operations. R package version 1.4.0. https://CRAN.R-project.org/package=stringr
sys	3.4	Repository	CRAN	b227d13e29222b4574486cfcbde077fa	Jeroen Ooms (2020). sys: Powerful and Reliable Tools for Running System Commands in R. R package version 3.4. https://CRAN.R-project.org/package=sys
testthat	2.3.2	Repository	CRAN	0829b987b8961fb07f3b1b64a2fbc495	Hadley Wickham. testthat: Get Started with Testing. The R Journal, vol. 3, no. 1, pp. 5--10, 2011
tibble	3.0.3	Repository	CRAN	08bd36bd34b20d4f7971d49e81deaab0	Kirill Müller and Hadley Wickham (2021). tibble: Simple Data Frames. R package version 3.1.5. https://CRAN.R-project.org/package=tibble
tidyr	1.1.2	Repository	CRAN	c40b2d5824d829190f4b825f4496dfae	Hadley Wickham (2021). tidyr: Tidy Messy Data. R package version 1.1.4. https://CRAN.R-project.org/package=tidyr
tidyselect	1.1.0	Repository	CRAN	6ea435c354e8448819627cf686f66e0a	Lionel Henry and Hadley Wickham (2021). tidyselect: Select from a Set of Strings. R package version 1.1.1. https://CRAN.R-project.org/package=tidyselect
tinytex	0.25	Repository	CRAN	a4b9662282097d1033c60420dcb83350	Yihui Xie (2022). tinytex: Helper Functions to Install and Maintain TeX Live, and Compile LaTeX Documents. R package version 0.38.
usethis	1.6.1	Repository	CRAN	e1985f5a9985fea2e338fa7eb99018ca	Hadley Wickham, Jennifer Bryan and Malcolm Barrett (2021). usethis: Automate Package and Project Setup. R package version 2.1.3. https://CRAN.R-project.org/package=usethis
utf8	1.1.4	Repository	CRAN	4a5081acfb7b81a572e4384a7aaf2af1	Patrick O. Perry (2021). utf8: Unicode Text Processing. R package version 1.2.2. https://CRAN.R-project.org/package=utf8
vctrs	0.3.4	Repository	CRAN	0bc90078aeee42f2520b1d0a33bd6758	Hadley Wickham, Lionel Henry and Davis Vaughan (2021). vctrs: Vector Helpers. R package version 0.3.8. https://CRAN.R-project.org/package=vctrs
viridis	0.5.1	Repository	CRAN	6f6b49e5b3b5ee5a6d0c28bf1b4b9eb3	Simon Garnier, Noam Ross, Robert Rudis, Antônio P. Camargo, Marco Sciaini, and Cédric Scherer (2021). Rvision - Colorblind-Friendly Color Maps for R. R package version 0.6.2.
viridisLite	0.3.0	Repository	CRAN	ce4f6271baa94776db692f1cb2055bee	Simon Garnier, Noam Ross, Robert Rudis, Antônio P. Camargo, Marco Sciaini, and Cédric Scherer (2021). Rvision - Colorblind-Friendly Color Maps for R. R package version 0.4.0.
waiter	0.1.2	Repository	CRAN	040479b66f4ed83653ccb8d136f221a6	John Coene (2021). waiter: Loading Screen for 'Shiny'. R package version 0.2.4. https://CRAN.R-project.org/package=waiter
whisker	0.4	Repository	CRAN	ca970b96d894e90397ed20637a0c1bbe	Edwin de Jonge (2019). whisker: {{mustache}} for R, Logicless Templating. R package version 0.4. https://CRAN.R-project.org/package=whisker
withr	2.2.0	Repository	CRAN	ecd17882a0b4419545691e095b74ee89	Jim Hester, Kirill Müller, Kevin Ushey, Hadley Wickham and Winston Chang (2021). withr: Run Code 'With' Temporarily Modified Global State. R package version 2.4.2. https://CRAN.R-project.org/package=withr
xfun	0.17	Repository	CRAN	5016afba2a931ac92bbb3c6feb03d2c8	Yihui Xie (2022). xfun: Supporting Functions for Packages Maintained by 'Yihui Xie'. R package version 0.30. https://CRAN.R-project.org/package=xfun
xml2	1.3.2	Repository	CRAN	d4d71a75dd3ea9eb5fa28cc21f9585e2	Hadley Wickham, Jim Hester and Jeroen Ooms (2020). xml2: Parse XML. R package version 1.3.2. https://CRAN.R-project.org/package=xml2
xopen	1.0.0	Repository	CRAN	6c85f015dee9cc7710ddd20f86881f58	Gábor Csárdi, Fathi Boudra, Rex Dieter, Kevin Krammer and Jeremy White (2018). xopen: Open System Files, 'URLs', Anything. R package version 1.0.0. https://CRAN.R-project.org/package=xopen
xtable	1.8-4	Repository	CRAN	b8acdf8af494d9ec19ccb2481a9b11c2	David B. Dahl, David Scott, Charles Roosen, Arni Magnusson and Jonathan Swinton (2019). xtable: Export Tables to LaTeX or HTML. R package version 1.8-4. https://CRAN.R-project.org/package=xtable
yaml	2.2.1	Repository	CRAN	2826c5d9efb0a88f657c7a679c7106db	Jeremy Stephens, Kirill Simonov, Yihui Xie, Zhuoer Dong, Hadley Wickham, Jeffrey Horner, reikoch, Will Beasley, Brendan O'Connor and Gregory R. Warnes (2020). yaml: Methods to Convert R Data to YAML and Back. R package version 2.2.1. https://CRAN.R-project.org/package=yaml
